# Supplementary material for: Transcriptomic profiling of wheat stem during meiosis in response to freezing stress
Source: Front Plant Sci. 2023 Jan 12;13:1099677. doi: 10.3389/fpls.2022.1099677 (PMC9878610; doi:10.3389/fpls.2022.1099677)
Supplement: Supplementary file 1 [file Table_1.xlsx]

## Sheet:   Supplemental table S1
Supplemental table S1. Summary of RNA sequencing data quality
Sample	Raw reads	Clean reads	Clean bases (GB)	Unique mapped (%)	Q20（%）	Q30（%）	GC content (%)
J1_1	73399854	72079802	10.81G	65404569(90.74%)	97.98	94.58	55.62
J1_2	76503998	75102440	11.27G	67919825(90.44%)	98.03	94.76	55.96
J1_3	72452350	69822644	10.47G	62812558(89.96%)	98.08	94.89	55.32
J2_1	67806492	65941376	9.89G	59712339(90.55%)	98.02	94.72	55.09
J2_2	77388190	76078998	11.41G	69053066(90.76%)	98.03	94.7	55.76
J2_3	70481684	68370940	10.26G	61829535(90.43%)	98.05	94.77	55.05
J3_1	79699452	77630026	11.64G	69733210(89.83%)	97.95	94.6	55.69
J3_2	76812940	74777608	11.22G	66869830(89.42%)	97.95	94.54	54.73
J3_3	76290774	74060428	11.11G	66215175(89.41%)	97.94	94.58	55.84
J4_1	73430788	71411172	10.71G	64371329(90.14%)	97.95	94.67	57.33
J4_2	75533554	73182452	10.98G	66158048(90.4%)	97.99	94.69	56.98
J4_3	69766410	67388980	10.11G	60945959(90.44%)	98.07	94.88	56.37
J5_1	74520554	72451994	10.87G	65112422(89.87%)	97.99	94.6	55.13
J5_2	77201020	74565614	11.18G	66993479(89.85%)	98	94.69	55.86
J5_3	76116180	74191868	11.13G	65999803(88.96%)	98.04	94.83	54.95

## Sheet: Supplemental table S2
Supplemental table S2. Differentially expressed hormone and signal transduction-related genes common in all time points upon cold stress
Classification	Gene ID	Function	Gene_description	J2vsJ1_J2	J2vsJ1_J1	J2vsJ1_log2FoldChange	J2vsJ1_padj	J3vsJ1_J3	J3vsJ1_J1	J3vsJ1_log2FoldChange	J3vsJ1_padj	J4vsJ1_J4	J4vsJ1_J1	J4vsJ1_log2FoldChange	J4vsJ1_padj	J5vsJ1_J5	J5vsJ1_J1	J5vsJ1_log2FoldChange	J5vsJ1_padj	biological_process	biological_process_description	cellular_component	cellular_component_description	molecular_function	molecular_function_description
Ethylene	TraesCS6D01G217800	Ethylene-responsive transcription factor	PF00847:AP2 domain	23.3134	0	7.01747	0.000135998	35.0186	0	7.65137	7.0545e-05	16.1762	0	6.7428	0.0019205	31.1757	0	7.45233	0.000119994	GO:0006355||GO:0008152||GO:0006139||GO:0006351||GO:0006725||GO:0006807||GO:0008150||GO:0009058||GO:0009059||GO:0009889||GO:0009987||GO:0010467||GO:0010468||GO:0010556||GO:0016070||GO:0018130||GO:0019219||GO:0019222||GO:0019438||GO:0031323||GO:0031326||GO:0032774||GO:0034641||GO:0034645||GO:0034654||GO:0043170||GO:0044237||GO:0044238||GO:0044249||GO:0044260||GO:0044271||GO:0046483||GO:0050789||GO:…	regulation of transcription, DNA-templated||metabolic process||nucleobase-containing compound metabolic process||transcription, DNA-templated||cellular aromatic compound metabolic process||nitrogen compound metabolic process||biological_process||biosynthetic process||macromolecule biosynthetic process||regulation of biosynthetic process||cellular process||gene expression||regulation of gene expre…			GO:0003677||GO:0003700||GO:0003674||GO:0003676||GO:0005488||GO:0097159||GO:1901363||GO:0140110	DNA binding||DNA binding transcription factor activity||molecular_function||nucleic acid binding||binding||organic cyclic compound binding||heterocyclic compound binding||transcription regulator activity
	TraesCS3A01G328000	Ethylene-responsive factor-like transcription factor	PF00847:AP2 domain	1209.56	61.7411	4.28516	2.38304e-85	2807.13	59.6368	5.55036	1.08781e-99	1520.11	51.8397	4.87085	1.77419e-38	1602.06	61.0255	4.70972	7.25532e-52	GO:0006355||GO:0008152||GO:0006139||GO:0006351||GO:0006725||GO:0006807||GO:0008150||GO:0009058||GO:0009059||GO:0009889||GO:0009987||GO:0010467||GO:0010468||GO:0010556||GO:0016070||GO:0018130||GO:0019219||GO:0019222||GO:0019438||GO:0031323||GO:0031326||GO:0032774||GO:0034641||GO:0034645||GO:0034654||GO:0043170||GO:0044237||GO:0044238||GO:0044249||GO:0044260||GO:0044271||GO:0046483||GO:0050789||GO:…	regulation of transcription, DNA-templated||metabolic process||nucleobase-containing compound metabolic process||transcription, DNA-templated||cellular aromatic compound metabolic process||nitrogen compound metabolic process||biological_process||biosynthetic process||macromolecule biosynthetic process||regulation of biosynthetic process||cellular process||gene expression||regulation of gene expre…			GO:0003677||GO:0003700||GO:0003674||GO:0003676||GO:0005488||GO:0097159||GO:1901363||GO:0140110	DNA binding||DNA binding transcription factor activity||molecular_function||nucleic acid binding||binding||organic cyclic compound binding||heterocyclic compound binding||transcription regulator activity
	TraesCS7B01G028700	Ethylene-responsive transcription factor	PF00847:AP2 domain	534.97	147.275	1.86252	7.78225e-13	2288.99	142.525	4.00772	2.41508e-52	3225.16	123.558	4.70839	1.88793e-80	1153.19	145.63	2.98702	2.81006e-22	GO:0006355||GO:0008152||GO:0006139||GO:0006351||GO:0006725||GO:0006807||GO:0008150||GO:0009058||GO:0009059||GO:0009889||GO:0009987||GO:0010467||GO:0010468||GO:0010556||GO:0016070||GO:0018130||GO:0019219||GO:0019222||GO:0019438||GO:0031323||GO:0031326||GO:0032774||GO:0034641||GO:0034645||GO:0034654||GO:0043170||GO:0044237||GO:0044238||GO:0044249||GO:0044260||GO:0044271||GO:0046483||GO:0050789||GO:…	regulation of transcription, DNA-templated||metabolic process||nucleobase-containing compound metabolic process||transcription, DNA-templated||cellular aromatic compound metabolic process||nitrogen compound metabolic process||biological_process||biosynthetic process||macromolecule biosynthetic process||regulation of biosynthetic process||cellular process||gene expression||regulation of gene expre…			GO:0003677||GO:0003700||GO:0003674||GO:0003676||GO:0005488||GO:0097159||GO:1901363||GO:0140110	DNA binding||DNA binding transcription factor activity||molecular_function||nucleic acid binding||binding||organic cyclic compound binding||heterocyclic compound binding||transcription regulator activity
	TraesCS2B01G572500	Ethylene-responsive transcription factor, putative	PF00847:AP2 domain	166.135	9.69252	4.09222	8.54658e-18	642.208	9.37704	6.09096	1.40028e-44	255.308	8.13028	4.96706	4.38033e-19	166.945	9.58731	4.11799	5.83737e-09	GO:0006355||GO:0008152||GO:0006139||GO:0006351||GO:0006725||GO:0006807||GO:0008150||GO:0009058||GO:0009059||GO:0009889||GO:0009987||GO:0010467||GO:0010468||GO:0010556||GO:0016070||GO:0018130||GO:0019219||GO:0019222||GO:0019438||GO:0031323||GO:0031326||GO:0032774||GO:0034641||GO:0034645||GO:0034654||GO:0043170||GO:0044237||GO:0044238||GO:0044249||GO:0044260||GO:0044271||GO:0046483||GO:0050789||GO:…	regulation of transcription, DNA-templated||metabolic process||nucleobase-containing compound metabolic process||transcription, DNA-templated||cellular aromatic compound metabolic process||nitrogen compound metabolic process||biological_process||biosynthetic process||macromolecule biosynthetic process||regulation of biosynthetic process||cellular process||gene expression||regulation of gene expre…			GO:0003677||GO:0003700||GO:0003674||GO:0003676||GO:0005488||GO:0097159||GO:1901363||GO:0140110	DNA binding||DNA binding transcription factor activity||molecular_function||nucleic acid binding||binding||organic cyclic compound binding||heterocyclic compound binding||transcription regulator activity
	TraesCS2D01G425700	Ethylene-responsive transcription factor	PF00847:AP2 domain	894.108	22.562	5.31201	6.23179e-91	2448.06	21.8329	6.81345	1.6193e-133	1049.53	18.9273	5.79535	6.79511e-54	953.75	22.3126	5.42063	2.38034e-57	GO:0006355||GO:0008152||GO:0006139||GO:0006351||GO:0006725||GO:0006807||GO:0008150||GO:0009058||GO:0009059||GO:0009889||GO:0009987||GO:0010467||GO:0010468||GO:0010556||GO:0016070||GO:0018130||GO:0019219||GO:0019222||GO:0019438||GO:0031323||GO:0031326||GO:0032774||GO:0034641||GO:0034645||GO:0034654||GO:0043170||GO:0044237||GO:0044238||GO:0044249||GO:0044260||GO:0044271||GO:0046483||GO:0050789||GO:…	regulation of transcription, DNA-templated||metabolic process||nucleobase-containing compound metabolic process||transcription, DNA-templated||cellular aromatic compound metabolic process||nitrogen compound metabolic process||biological_process||biosynthetic process||macromolecule biosynthetic process||regulation of biosynthetic process||cellular process||gene expression||regulation of gene expre…			GO:0003677||GO:0003700||GO:0003674||GO:0003676||GO:0005488||GO:0097159||GO:1901363||GO:0140110	DNA binding||DNA binding transcription factor activity||molecular_function||nucleic acid binding||binding||organic cyclic compound binding||heterocyclic compound binding||transcription regulator activity
	TraesCS7D01G127600	Ethylene-responsive transcription factor	PF00847:AP2 domain	326.583	50.1481	2.70001	8.88855e-18	2362.17	48.4983	5.60306	4.80949e-76	2853.26	42.0768	6.08035	1.94676e-86	950.982	49.5919	4.25903	8.31637e-31	GO:0006355||GO:0008152||GO:0006139||GO:0006351||GO:0006725||GO:0006807||GO:0008150||GO:0009058||GO:0009059||GO:0009889||GO:0009987||GO:0010467||GO:0010468||GO:0010556||GO:0016070||GO:0018130||GO:0019219||GO:0019222||GO:0019438||GO:0031323||GO:0031326||GO:0032774||GO:0034641||GO:0034645||GO:0034654||GO:0043170||GO:0044237||GO:0044238||GO:0044249||GO:0044260||GO:0044271||GO:0046483||GO:0050789||GO:…	regulation of transcription, DNA-templated||metabolic process||nucleobase-containing compound metabolic process||transcription, DNA-templated||cellular aromatic compound metabolic process||nitrogen compound metabolic process||biological_process||biosynthetic process||macromolecule biosynthetic process||regulation of biosynthetic process||cellular process||gene expression||regulation of gene expre…			GO:0003700||GO:0003677||GO:0003674||GO:0140110||GO:0003676||GO:0005488||GO:0097159||GO:1901363	DNA binding transcription factor activity||DNA binding||molecular_function||transcription regulator activity||nucleic acid binding||binding||organic cyclic compound binding||heterocyclic compound binding
	TraesCS2A01G542700	Ethylene-responsive transcription factor, putative	PF00847:AP2 domain	2188.15	168.356	3.69976	6.15834e-90	4294.6	162.826	4.72122	9.35458e-134	1977.18	141.274	3.80691	8.89347e-27	2053.4	166.463	3.62467	1.49122e-41	GO:0006355||GO:0008152||GO:0006139||GO:0006351||GO:0006725||GO:0006807||GO:0008150||GO:0009058||GO:0009059||GO:0009889||GO:0009987||GO:0010467||GO:0010468||GO:0010556||GO:0016070||GO:0018130||GO:0019219||GO:0019222||GO:0019438||GO:0031323||GO:0031326||GO:0032774||GO:0034641||GO:0034645||GO:0034654||GO:0043170||GO:0044237||GO:0044238||GO:0044249||GO:0044260||GO:0044271||GO:0046483||GO:0050789||GO:…	regulation of transcription, DNA-templated||metabolic process||nucleobase-containing compound metabolic process||transcription, DNA-templated||cellular aromatic compound metabolic process||nitrogen compound metabolic process||biological_process||biosynthetic process||macromolecule biosynthetic process||regulation of biosynthetic process||cellular process||gene expression||regulation of gene expre…			GO:0003677||GO:0003700||GO:0003674||GO:0003676||GO:0005488||GO:0097159||GO:1901363||GO:0140110	DNA binding||DNA binding transcription factor activity||molecular_function||nucleic acid binding||binding||organic cyclic compound binding||heterocyclic compound binding||transcription regulator activity
	TraesCS2A01G514300	Ethylene-responsive transcription factor	PF00847:AP2 domain	1330.92	471.618	1.49736	6.08782e-13	4827.5	456.433	3.40338	5.76072e-51	6239.51	395.615	3.97965	8.12837e-63	1860.62	466.424	1.99644	8.08978e-12	GO:0006355||GO:0008152||GO:0006139||GO:0006351||GO:0006725||GO:0006807||GO:0008150||GO:0009058||GO:0009059||GO:0009889||GO:0009987||GO:0010467||GO:0010468||GO:0010556||GO:0016070||GO:0018130||GO:0019219||GO:0019222||GO:0019438||GO:0031323||GO:0031326||GO:0032774||GO:0034641||GO:0034645||GO:0034654||GO:0043170||GO:0044237||GO:0044238||GO:0044249||GO:0044260||GO:0044271||GO:0046483||GO:0050789||GO:…	regulation of transcription, DNA-templated||metabolic process||nucleobase-containing compound metabolic process||transcription, DNA-templated||cellular aromatic compound metabolic process||nitrogen compound metabolic process||biological_process||biosynthetic process||macromolecule biosynthetic process||regulation of biosynthetic process||cellular process||gene expression||regulation of gene expre…			GO:0003677||GO:0003700||GO:0003674||GO:0003676||GO:0005488||GO:0097159||GO:1901363||GO:0140110	DNA binding||DNA binding transcription factor activity||molecular_function||nucleic acid binding||binding||organic cyclic compound binding||heterocyclic compound binding||transcription regulator activity
	TraesCS4B01G299700	Ethylene-responsive transcription factor	PF00847:AP2 domain	1564.12	246.632	2.66296	3.38394e-37	1845.82	238.236	2.95202	2.78757e-29	1165.61	207.08	2.49218	9.79918e-10	666.448	243.77	1.44984	9.33137e-05	GO:0006355||GO:0008152||GO:0006139||GO:0006351||GO:0006725||GO:0006807||GO:0008150||GO:0009058||GO:0009059||GO:0009889||GO:0009987||GO:0010467||GO:0010468||GO:0010556||GO:0016070||GO:0018130||GO:0019219||GO:0019222||GO:0019438||GO:0031323||GO:0031326||GO:0032774||GO:0034641||GO:0034645||GO:0034654||GO:0043170||GO:0044237||GO:0044238||GO:0044249||GO:0044260||GO:0044271||GO:0046483||GO:0050789||GO:…	regulation of transcription, DNA-templated||metabolic process||nucleobase-containing compound metabolic process||transcription, DNA-templated||cellular aromatic compound metabolic process||nitrogen compound metabolic process||biological_process||biosynthetic process||macromolecule biosynthetic process||regulation of biosynthetic process||cellular process||gene expression||regulation of gene expre…			GO:0003677||GO:0003700||GO:0003674||GO:0003676||GO:0005488||GO:0097159||GO:1901363||GO:0140110	DNA binding||DNA binding transcription factor activity||molecular_function||nucleic acid binding||binding||organic cyclic compound binding||heterocyclic compound binding||transcription regulator activity
	TraesCS2B01G448100	Ethylene-responsive transcription factor	PF00847: AP2 domain	297.936	6.71592	5.45178	6.19928e-36	854.078	6.48239	7.02079	8.47149e-56	499.8	5.64093	6.45257	9.28022e-41	525.312	6.63649	6.28869	2.37126e-38	--	--	--	--	--	--
	TraesCS2B01G434100	Ethylene-responsive transcription factor	PF00847: AP2 domain	321.472	43.2636	2.88738	1.14961e-16	408.396	41.7535	3.28521	2.09526e-12	293.401	36.3435	3.00941	4.39515e-10	308.896	42.7462	2.85023	3.04432e-06	--	--	--	--	--	--
	TraesCS2B01G542300	Ethylene-responsive transcription factor	PF00847:AP2 domain	978.676	313.72	1.64033	1.7485e-12	4002.22	303.274	3.72104	4.27603e-53	4484.69	263.292	4.08935	1.5077e-55	1172.52	310.181	1.91797	1.129e-07	GO:0006355||GO:0008152||GO:0006139||GO:0006351||GO:0006725||GO:0006807||GO:0008150||GO:0009058||GO:0009059||GO:0009889||GO:0009987||GO:0010467||GO:0010468||GO:0010556||GO:0016070||GO:0018130||GO:0019219||GO:0019222||GO:0019438||GO:0031323||GO:0031326||GO:0032774||GO:0034641||GO:0034645||GO:0034654||GO:0043170||GO:0044237||GO:0044238||GO:0044249||GO:0044260||GO:0044271||GO:0046483||GO:0050789||GO:…	regulation of transcription, DNA-templated||metabolic process||nucleobase-containing compound metabolic process||transcription, DNA-templated||cellular aromatic compound metabolic process||nitrogen compound metabolic process||biological_process||biosynthetic process||macromolecule biosynthetic process||regulation of biosynthetic process||cellular process||gene expression||regulation of gene expre…			GO:0003700||GO:0003677||GO:0003674||GO:0140110||GO:0003676||GO:0005488||GO:0097159||GO:1901363	DNA binding transcription factor activity||DNA binding||molecular_function||transcription regulator activity||nucleic acid binding||binding||organic cyclic compound binding||heterocyclic compound binding
	TraesCS1B01G326600	Ethylene-responsive factor-like transcription factor	PF00847:AP2 domain	1019.08	102.224	3.31199	6.44612e-39	1319.38	98.6801	3.73658	1.66601e-29	707.993	85.8526	3.04186	4.09548e-10	1230.27	101.024	3.60306	3.99871e-20	GO:0006355||GO:0008152||GO:0006139||GO:0006351||GO:0006725||GO:0006807||GO:0008150||GO:0009058||GO:0009059||GO:0009889||GO:0009987||GO:0010467||GO:0010468||GO:0010556||GO:0016070||GO:0018130||GO:0019219||GO:0019222||GO:0019438||GO:0031323||GO:0031326||GO:0032774||GO:0034641||GO:0034645||GO:0034654||GO:0043170||GO:0044237||GO:0044238||GO:0044249||GO:0044260||GO:0044271||GO:0046483||GO:0050789||GO:…	regulation of transcription, DNA-templated||metabolic process||nucleobase-containing compound metabolic process||transcription, DNA-templated||cellular aromatic compound metabolic process||nitrogen compound metabolic process||biological_process||biosynthetic process||macromolecule biosynthetic process||regulation of biosynthetic process||cellular process||gene expression||regulation of gene expre…			GO:0003700||GO:0003677||GO:0003674||GO:0140110||GO:0003676||GO:0005488||GO:0097159||GO:1901363	DNA binding transcription factor activity||DNA binding||molecular_function||transcription regulator activity||nucleic acid binding||binding||organic cyclic compound binding||heterocyclic compound binding
	TraesCS6D01G299100	Ethylene-responsive transcription factor	PF00847:AP2 domain	124.731	1.21004	6.59678	2.80624e-12	7951.13	1.16104	12.6934	6.09681e-14	8873.16	1.01913	13.0438	3.53808e-16	3708.37	1.19376	11.5567	1.45794e-11	GO:0006355||GO:0008152||GO:0006139||GO:0006351||GO:0006725||GO:0006807||GO:0008150||GO:0009058||GO:0009059||GO:0009889||GO:0009987||GO:0010467||GO:0010468||GO:0010556||GO:0016070||GO:0018130||GO:0019219||GO:0019222||GO:0019438||GO:0031323||GO:0031326||GO:0032774||GO:0034641||GO:0034645||GO:0034654||GO:0043170||GO:0044237||GO:0044238||GO:0044249||GO:0044260||GO:0044271||GO:0046483||GO:0050789||GO:…	regulation of transcription, DNA-templated||metabolic process||nucleobase-containing compound metabolic process||transcription, DNA-templated||cellular aromatic compound metabolic process||nitrogen compound metabolic process||biological_process||biosynthetic process||macromolecule biosynthetic process||regulation of biosynthetic process||cellular process||gene expression||regulation of gene expre…			GO:0003700||GO:0003677||GO:0003674||GO:0140110||GO:0003676||GO:0005488||GO:0097159||GO:1901363	DNA binding transcription factor activity||DNA binding||molecular_function||transcription regulator activity||nucleic acid binding||binding||organic cyclic compound binding||heterocyclic compound binding
	TraesCS3D01G321500	Ethylene-responsive factor-like transcription factor	PF00847:AP2 domain	1404.7	106.692	3.71547	1.25437e-77	4223.05	103.133	5.35278	7.22087e-127	2747.57	89.5475	4.93766	7.88103e-61	2707.4	105.483	4.67965	7.50005e-70	GO:0006355||GO:0008152||GO:0006139||GO:0006351||GO:0006725||GO:0006807||GO:0008150||GO:0009058||GO:0009059||GO:0009889||GO:0009987||GO:0010467||GO:0010468||GO:0010556||GO:0016070||GO:0018130||GO:0019219||GO:0019222||GO:0019438||GO:0031323||GO:0031326||GO:0032774||GO:0034641||GO:0034645||GO:0034654||GO:0043170||GO:0044237||GO:0044238||GO:0044249||GO:0044260||GO:0044271||GO:0046483||GO:0050789||GO:…	regulation of transcription, DNA-templated||metabolic process||nucleobase-containing compound metabolic process||transcription, DNA-templated||cellular aromatic compound metabolic process||nitrogen compound metabolic process||biological_process||biosynthetic process||macromolecule biosynthetic process||regulation of biosynthetic process||cellular process||gene expression||regulation of gene expre…			GO:0003677||GO:0003700||GO:0003674||GO:0003676||GO:0005488||GO:0097159||GO:1901363||GO:0140110	DNA binding||DNA binding transcription factor activity||molecular_function||nucleic acid binding||binding||organic cyclic compound binding||heterocyclic compound binding||transcription regulator activity
	TraesCS6B01G350400	Ethylene-responsive transcription factor	PF00847:AP2 domain	93.5461	0.907527	6.59461	1.40715e-09	6619.86	0.870781	12.7776	6.3281e-48	9164.02	0.76435	13.4509	1.10863e-52	2464.04	0.895319	11.3218	1.54432e-35	GO:0006355||GO:0008152||GO:0006139||GO:0006351||GO:0006725||GO:0006807||GO:0008150||GO:0009058||GO:0009059||GO:0009889||GO:0009987||GO:0010467||GO:0010468||GO:0010556||GO:0016070||GO:0018130||GO:0019219||GO:0019222||GO:0019438||GO:0031323||GO:0031326||GO:0032774||GO:0034641||GO:0034645||GO:0034654||GO:0043170||GO:0044237||GO:0044238||GO:0044249||GO:0044260||GO:0044271||GO:0046483||GO:0050789||GO:…	regulation of transcription, DNA-templated||metabolic process||nucleobase-containing compound metabolic process||transcription, DNA-templated||cellular aromatic compound metabolic process||nitrogen compound metabolic process||biological_process||biosynthetic process||macromolecule biosynthetic process||regulation of biosynthetic process||cellular process||gene expression||regulation of gene expre…			GO:0003700||GO:0003677||GO:0003674||GO:0140110||GO:0003676||GO:0005488||GO:0097159||GO:1901363	DNA binding transcription factor activity||DNA binding||molecular_function||transcription regulator activity||nucleic acid binding||binding||organic cyclic compound binding||heterocyclic compound binding
	TraesCS1D01G314800	Ethylene-responsive factor-like transcription factor	PF00847:AP2 domain	997.365	128.947	2.94738	9.28913e-30	1121.21	124.537	3.16744	1.46217e-19	477.995	108.265	2.14103	2.7411e-05	721.234	127.462	2.49832	8.19565e-09	GO:0006355||GO:0008152||GO:0006139||GO:0006351||GO:0006725||GO:0006807||GO:0008150||GO:0009058||GO:0009059||GO:0009889||GO:0009987||GO:0010467||GO:0010468||GO:0010556||GO:0016070||GO:0018130||GO:0019219||GO:0019222||GO:0019438||GO:0031323||GO:0031326||GO:0032774||GO:0034641||GO:0034645||GO:0034654||GO:0043170||GO:0044237||GO:0044238||GO:0044249||GO:0044260||GO:0044271||GO:0046483||GO:0050789||GO:…	regulation of transcription, DNA-templated||metabolic process||nucleobase-containing compound metabolic process||transcription, DNA-templated||cellular aromatic compound metabolic process||nitrogen compound metabolic process||biological_process||biosynthetic process||macromolecule biosynthetic process||regulation of biosynthetic process||cellular process||gene expression||regulation of gene expre…			GO:0003677||GO:0003700||GO:0003674||GO:0003676||GO:0005488||GO:0097159||GO:1901363||GO:0140110	DNA binding||DNA binding transcription factor activity||molecular_function||nucleic acid binding||binding||organic cyclic compound binding||heterocyclic compound binding||transcription regulator activity
	TraesCS3B01G357500	Ethylene-responsive factor-like transcription factor	PF00847:AP2 domain	1281.44	118.585	3.4294	1.7143e-46	4230.17	114.478	5.2037	3.59078e-71	3230.69	99.5982	5.01727	2.50487e-44	2494.26	117.185	4.40912	6.30252e-36	GO:0006355||GO:0008152||GO:0006139||GO:0006351||GO:0006725||GO:0006807||GO:0008150||GO:0009058||GO:0009059||GO:0009889||GO:0009987||GO:0010467||GO:0010468||GO:0010556||GO:0016070||GO:0018130||GO:0019219||GO:0019222||GO:0019438||GO:0031323||GO:0031326||GO:0032774||GO:0034641||GO:0034645||GO:0034654||GO:0043170||GO:0044237||GO:0044238||GO:0044249||GO:0044260||GO:0044271||GO:0046483||GO:0050789||GO:…	regulation of transcription, DNA-templated||metabolic process||nucleobase-containing compound metabolic process||transcription, DNA-templated||cellular aromatic compound metabolic process||nitrogen compound metabolic process||biological_process||biosynthetic process||macromolecule biosynthetic process||regulation of biosynthetic process||cellular process||gene expression||regulation of gene expre…			GO:0003677||GO:0003700||GO:0003674||GO:0003676||GO:0005488||GO:0097159||GO:1901363||GO:0140110	DNA binding||DNA binding transcription factor activity||molecular_function||nucleic acid binding||binding||organic cyclic compound binding||heterocyclic compound binding||transcription regulator activity
	TraesCS6A01G319600	Ethylene-responsive transcription factor	PF00847:AP2 domain	121.797	0.907527	6.97236	1.74015e-11	6182.21	0.870781	12.679	3.88672e-47	8331.45	0.76435	13.3137	2.26774e-51	2383.31	0.895319	11.2747	2.02135e-34	GO:0006355||GO:0008152||GO:0006139||GO:0006351||GO:0006725||GO:0006807||GO:0008150||GO:0009058||GO:0009059||GO:0009889||GO:0009987||GO:0010467||GO:0010468||GO:0010556||GO:0016070||GO:0018130||GO:0019219||GO:0019222||GO:0019438||GO:0031323||GO:0031326||GO:0032774||GO:0034641||GO:0034645||GO:0034654||GO:0043170||GO:0044237||GO:0044238||GO:0044249||GO:0044260||GO:0044271||GO:0046483||GO:0050789||GO:…	regulation of transcription, DNA-templated||metabolic process||nucleobase-containing compound metabolic process||transcription, DNA-templated||cellular aromatic compound metabolic process||nitrogen compound metabolic process||biological_process||biosynthetic process||macromolecule biosynthetic process||regulation of biosynthetic process||cellular process||gene expression||regulation of gene expre…			GO:0003677||GO:0003700||GO:0003674||GO:0003676||GO:0005488||GO:0097159||GO:1901363||GO:0140110	DNA binding||DNA binding transcription factor activity||molecular_function||nucleic acid binding||binding||organic cyclic compound binding||heterocyclic compound binding||transcription regulator activity
	TraesCS2D01G099400	Ethylene insensitive 3	PF04873:Ethylene insensitive 3	1632.02	671.884	1.28035	1.15257e-13	1743.73	649.747	1.42431	1.00477e-12	1440.08	563.848	1.35285	2.53667e-10	1420.99	664.281	1.0971	2.16607e-06			GO:0005634||GO:0005622||GO:0005575||GO:0005623||GO:0043231||GO:0043226||GO:0043227||GO:0043229||GO:0044424||GO:0044464	nucleus||intracellular||cellular_component||cell||intracellular membrane-bounded organelle||organelle||membrane-bounded organelle||intracellular organelle||intracellular part||cell part	GO:0003700||GO:0003674||GO:0140110	DNA binding transcription factor activity||molecular_function||transcription regulator activity
	TraesCS2D01G543900	Ethylene-responsive transcription factor, putative	PF00847:AP2 domain	2737.03	237.118	3.52976	5.37194e-87	5400.21	229.375	4.55835	2.29039e-111	3129.14	198.966	3.97555	4.79662e-28	3461.92	234.45	3.88505	2.74369e-64	GO:0006355||GO:0008152||GO:0006139||GO:0006351||GO:0006725||GO:0006807||GO:0008150||GO:0009058||GO:0009059||GO:0009889||GO:0009987||GO:0010467||GO:0010468||GO:0010556||GO:0016070||GO:0018130||GO:0019219||GO:0019222||GO:0019438||GO:0031323||GO:0031326||GO:0032774||GO:0034641||GO:0034645||GO:0034654||GO:0043170||GO:0044237||GO:0044238||GO:0044249||GO:0044260||GO:0044271||GO:0046483||GO:0050789||GO:…	regulation of transcription, DNA-templated||metabolic process||nucleobase-containing compound metabolic process||transcription, DNA-templated||cellular aromatic compound metabolic process||nitrogen compound metabolic process||biological_process||biosynthetic process||macromolecule biosynthetic process||regulation of biosynthetic process||cellular process||gene expression||regulation of gene expre…			GO:0003700||GO:0003677||GO:0003674||GO:0140110||GO:0003676||GO:0005488||GO:0097159||GO:1901363	DNA binding transcription factor activity||DNA binding||molecular_function||transcription regulator activity||nucleic acid binding||binding||organic cyclic compound binding||heterocyclic compound binding
	TraesCS2A01G427700	Ethylene-responsive transcription factor, putative	PF00847:AP2 domain	716.897	25.1488	4.82623	1.9115e-61	763.686	24.2801	4.96954	1.4856e-35	285.998	21.1237	3.75648	6.69235e-12	813.01	24.8489	5.0277	2.66071e-29	GO:0006355||GO:0008152||GO:0006139||GO:0006351||GO:0006725||GO:0006807||GO:0008150||GO:0009058||GO:0009059||GO:0009889||GO:0009987||GO:0010467||GO:0010468||GO:0010556||GO:0016070||GO:0018130||GO:0019219||GO:0019222||GO:0019438||GO:0031323||GO:0031326||GO:0032774||GO:0034641||GO:0034645||GO:0034654||GO:0043170||GO:0044237||GO:0044238||GO:0044249||GO:0044260||GO:0044271||GO:0046483||GO:0050789||GO:…	regulation of transcription, DNA-templated||metabolic process||nucleobase-containing compound metabolic process||transcription, DNA-templated||cellular aromatic compound metabolic process||nitrogen compound metabolic process||biological_process||biosynthetic process||macromolecule biosynthetic process||regulation of biosynthetic process||cellular process||gene expression||regulation of gene expre…			GO:0003677||GO:0003700||GO:0003674||GO:0003676||GO:0005488||GO:0097159||GO:1901363||GO:0140110	DNA binding||DNA binding transcription factor activity||molecular_function||nucleic acid binding||binding||organic cyclic compound binding||heterocyclic compound binding||transcription regulator activity
	TraesCS4A01G005400	Ethylene-responsive transcription factor	PF00847:AP2 domain	595.313	16.4421	5.18649	3.77371e-61	1836.09	15.9185	6.86024	3.56238e-106	1598.75	13.7904	6.86226	8.3754e-51	246.27	16.2621	3.92559	7.88045e-15	GO:0006355||GO:0008152||GO:0006139||GO:0006351||GO:0006725||GO:0006807||GO:0008150||GO:0009058||GO:0009059||GO:0009889||GO:0009987||GO:0010467||GO:0010468||GO:0010556||GO:0016070||GO:0018130||GO:0019219||GO:0019222||GO:0019438||GO:0031323||GO:0031326||GO:0032774||GO:0034641||GO:0034645||GO:0034654||GO:0043170||GO:0044237||GO:0044238||GO:0044249||GO:0044260||GO:0044271||GO:0046483||GO:0050789||GO:…	regulation of transcription, DNA-templated||metabolic process||nucleobase-containing compound metabolic process||transcription, DNA-templated||cellular aromatic compound metabolic process||nitrogen compound metabolic process||biological_process||biosynthetic process||macromolecule biosynthetic process||regulation of biosynthetic process||cellular process||gene expression||regulation of gene expre…			GO:0003700||GO:0003677||GO:0003674||GO:0140110||GO:0003676||GO:0005488||GO:0097159||GO:1901363	DNA binding transcription factor activity||DNA binding||molecular_function||transcription regulator activity||nucleic acid binding||binding||organic cyclic compound binding||heterocyclic compound binding
	TraesCS1A01G314300	Ethylene-responsive factor-like transcription factor	PF00847:AP2 domain	1673.41	208.387	3.00311	4.27248e-54	2110.77	201.394	3.38785	6.18165e-42	1274.61	174.916	2.86437	1.7253e-17	1369.92	206.015	2.73216	1.38511e-15	GO:0006355||GO:0008152||GO:0006139||GO:0006351||GO:0006725||GO:0006807||GO:0008150||GO:0009058||GO:0009059||GO:0009889||GO:0009987||GO:0010467||GO:0010468||GO:0010556||GO:0016070||GO:0018130||GO:0019219||GO:0019222||GO:0019438||GO:0031323||GO:0031326||GO:0032774||GO:0034641||GO:0034645||GO:0034654||GO:0043170||GO:0044237||GO:0044238||GO:0044249||GO:0044260||GO:0044271||GO:0046483||GO:0050789||GO:…	regulation of transcription, DNA-templated||metabolic process||nucleobase-containing compound metabolic process||transcription, DNA-templated||cellular aromatic compound metabolic process||nitrogen compound metabolic process||biological_process||biosynthetic process||macromolecule biosynthetic process||regulation of biosynthetic process||cellular process||gene expression||regulation of gene expre…			GO:0003677||GO:0003700||GO:0003674||GO:0003676||GO:0005488||GO:0097159||GO:1901363||GO:0140110	DNA binding||DNA binding transcription factor activity||molecular_function||nucleic acid binding||binding||organic cyclic compound binding||heterocyclic compound binding||transcription regulator activity
	TraesCS2D01G412200	ethylene-responsive transcription factor	PF00847:AP2 domain	317.822	75.8902	2.06539	6.81422e-14	322.652	73.3705	2.13537	8.23258e-10	203.083	63.6923	1.6721	2.55928e-05	355.424	75.0304	2.24302	5.7419e-06	GO:0006355||GO:0008152||GO:0006139||GO:0006351||GO:0006725||GO:0006807||GO:0008150||GO:0009058||GO:0009059||GO:0009889||GO:0009987||GO:0010467||GO:0010468||GO:0010556||GO:0016070||GO:0018130||GO:0019219||GO:0019222||GO:0019438||GO:0031323||GO:0031326||GO:0032774||GO:0034641||GO:0034645||GO:0034654||GO:0043170||GO:0044237||GO:0044238||GO:0044249||GO:0044260||GO:0044271||GO:0046483||GO:0050789||GO:…	regulation of transcription, DNA-templated||metabolic process||nucleobase-containing compound metabolic process||transcription, DNA-templated||cellular aromatic compound metabolic process||nitrogen compound metabolic process||biological_process||biosynthetic process||macromolecule biosynthetic process||regulation of biosynthetic process||cellular process||gene expression||regulation of gene expre…			GO:0003700||GO:0003677||GO:0003674||GO:0140110||GO:0003676||GO:0005488||GO:0097159||GO:1901363	DNA binding transcription factor activity||DNA binding||molecular_function||transcription regulator activity||nucleic acid binding||binding||organic cyclic compound binding||heterocyclic compound binding
	TraesCS2A01G415100	ethylene-responsive transcription factor	PF00847:AP2 domain	219.691	43.0432	2.35619	9.39286e-11	143.8	41.6535	1.79028	0.000473064	90.2453	36.1118	1.32307	0.0232702	152.433	42.5624	1.84152	0.00537366	GO:0006355||GO:0008152||GO:0006139||GO:0006351||GO:0006725||GO:0006807||GO:0008150||GO:0009058||GO:0009059||GO:0009889||GO:0009987||GO:0010467||GO:0010468||GO:0010556||GO:0016070||GO:0018130||GO:0019219||GO:0019222||GO:0019438||GO:0031323||GO:0031326||GO:0032774||GO:0034641||GO:0034645||GO:0034654||GO:0043170||GO:0044237||GO:0044238||GO:0044249||GO:0044260||GO:0044271||GO:0046483||GO:0050789||GO:…	regulation of transcription, DNA-templated||metabolic process||nucleobase-containing compound metabolic process||transcription, DNA-templated||cellular aromatic compound metabolic process||nitrogen compound metabolic process||biological_process||biosynthetic process||macromolecule biosynthetic process||regulation of biosynthetic process||cellular process||gene expression||regulation of gene expre…			GO:0003677||GO:0003700||GO:0003674||GO:0003676||GO:0005488||GO:0097159||GO:1901363||GO:0140110	DNA binding||DNA binding transcription factor activity||molecular_function||nucleic acid binding||binding||organic cyclic compound binding||heterocyclic compound binding||transcription regulator activity
Auxin	TraesCS7D01G351400	Auxin-responsive protein	PF02309:AUX/IAA family	65.2825	13.0172	2.32554	0.000732345	338.335	12.6017	4.74677	3.17118e-22	658.27	10.916	5.91266	5.23687e-43	123.024	12.8779	3.25539	8.89561e-06	GO:0006355||GO:0008152||GO:0006139||GO:0006351||GO:0006725||GO:0006807||GO:0008150||GO:0009058||GO:0009059||GO:0009889||GO:0009987||GO:0010467||GO:0010468||GO:0010556||GO:0016070||GO:0018130||GO:0019219||GO:0019222||GO:0019438||GO:0031323||GO:0031326||GO:0032774||GO:0034641||GO:0034645||GO:0034654||GO:0043170||GO:0044237||GO:0044238||GO:0044249||GO:0044260||GO:0044271||GO:0046483||GO:0050789||GO:…	regulation of transcription, DNA-templated||metabolic process||nucleobase-containing compound metabolic process||transcription, DNA-templated||cellular aromatic compound metabolic process||nitrogen compound metabolic process||biological_process||biosynthetic process||macromolecule biosynthetic process||regulation of biosynthetic process||cellular process||gene expression||regulation of gene expre…	GO:0005634||GO:0005622||GO:0005575||GO:0005623||GO:0043231||GO:0043226||GO:0043227||GO:0043229||GO:0044424||GO:0044464	nucleus||intracellular||cellular_component||cell||intracellular membrane-bounded organelle||organelle||membrane-bounded organelle||intracellular organelle||intracellular part||cell part
	TraesCS3A01G108400	Auxin-responsive protein	PF02309:AUX/IAA family	202.211	79.3136	1.35378	0.000639277	381.54	76.7736	2.31557	3.08678e-07	321.798	66.5375	2.27661	5.99478e-08	182.009	78.4268	1.21607	0.0462636	GO:0006355||GO:0008152||GO:0006139||GO:0006351||GO:0006725||GO:0006807||GO:0008150||GO:0009058||GO:0009059||GO:0009889||GO:0009987||GO:0010467||GO:0010468||GO:0010556||GO:0016070||GO:0018130||GO:0019219||GO:0019222||GO:0019438||GO:0031323||GO:0031326||GO:0032774||GO:0034641||GO:0034645||GO:0034654||GO:0043170||GO:0044237||GO:0044238||GO:0044249||GO:0044260||GO:0044271||GO:0046483||GO:0050789||GO:…	regulation of transcription, DNA-templated||metabolic process||nucleobase-containing compound metabolic process||transcription, DNA-templated||cellular aromatic compound metabolic process||nitrogen compound metabolic process||biological_process||biosynthetic process||macromolecule biosynthetic process||regulation of biosynthetic process||cellular process||gene expression||regulation of gene expre…	GO:0005634||GO:0005622||GO:0005575||GO:0005623||GO:0043231||GO:0043226||GO:0043227||GO:0043229||GO:0044424||GO:0044464	nucleus||intracellular||cellular_component||cell||intracellular membrane-bounded organelle||organelle||membrane-bounded organelle||intracellular organelle||intracellular part||cell part
	TraesCS4D01G069100	Dormancy-associated protein/auxin-repressed protein	PF05564:Dormancy/auxin associated protein	359.066	22.9924	3.96602	0.00072931	1149.05	22.2223	5.69338	2.44166e-08	600.465	19.306	4.96205	3.68256e-18	622.698	22.7201	4.77891	5.99428e-14	--	--	--	--	--	--
	TraesCS2B01G403800	Auxin-responsive protein-like	PF02519:Auxin responsive protein	39.5785	3.51815	3.47733	0.00254651	260.972	3.40268	6.24307	3.23375e-20	247.445	2.95101	6.37165	2.68383e-20	90.4807	3.48042	4.689	5.55874e-06	GO:0009733||GO:0008150||GO:0009719||GO:0009725||GO:0010033||GO:0042221||GO:0050896	response to auxin||biological_process||response to endogenous stimulus||response to hormone||response to organic substance||response to chemical||response to stimulus
	TraesCS6A01G238300	SAUR-like auxin-responsive family protein	PF02519: Auxin responsive protein	84.6166	22.7978	1.89245	0.0201748	176.661	22.0978	3.00325	4.54225e-06	137.385	19.1079	2.84912	9.44597e-05	129.659	22.56	2.52612	0.000735901	--	--	--	--	--	--
	TraesCS7A01G384600	SAUR-like auxin-responsive protein family	PF02519:Auxin responsive protein	170.296	59.82	1.50747	0.000160452	256.034	57.8668	2.14493	2.57492e-07	414.327	50.1885	3.04452	1.63256e-18	384.632	59.1568	2.70068	2.05167e-10	GO:0009733||GO:0008150||GO:0009719||GO:0009725||GO:0010033||GO:0042221||GO:0050896	response to auxin||biological_process||response to endogenous stimulus||response to hormone||response to organic substance||response to chemical||response to stimulus
	TraesCS4A01G017000	SAUR-like auxin-responsive family protein	PF02519:Auxin responsive protein	415.234	11.5379	5.13555	4.85741e-36	814.021	11.1091	6.18447	4.84674e-10	277.088	9.70176	4.81865	1.85764e-12	213.608	11.3941	4.21294	7.29633e-08	GO:0009733||GO:0008150||GO:0009719||GO:0009725||GO:0010033||GO:0042221||GO:0050896	response to auxin||biological_process||response to endogenous stimulus||response to hormone||response to organic substance||response to chemical||response to stimulus
	TraesCS5A01G378200	Auxin-responsive protein	PF02309:AUX/IAA family	588.616	240.739	1.29178	3.25027e-06	985.079	233.1	2.08075	3.12844e-11	899.368	201.904	2.15627	5.98639e-10	577.354	238.11	1.27841	0.00499414	GO:0006355||GO:0008152||GO:0006139||GO:0006351||GO:0006725||GO:0006807||GO:0008150||GO:0009058||GO:0009059||GO:0009889||GO:0009987||GO:0010467||GO:0010468||GO:0010556||GO:0016070||GO:0018130||GO:0019219||GO:0019222||GO:0019438||GO:0031323||GO:0031326||GO:0032774||GO:0034641||GO:0034645||GO:0034654||GO:0043170||GO:0044237||GO:0044238||GO:0044249||GO:0044260||GO:0044271||GO:0046483||GO:0050789||GO:…	regulation of transcription, DNA-templated||metabolic process||nucleobase-containing compound metabolic process||transcription, DNA-templated||cellular aromatic compound metabolic process||nitrogen compound metabolic process||biological_process||biosynthetic process||macromolecule biosynthetic process||regulation of biosynthetic process||cellular process||gene expression||regulation of gene expre…	GO:0005634||GO:0005622||GO:0005575||GO:0005623||GO:0043231||GO:0043226||GO:0043227||GO:0043229||GO:0044424||GO:0044464	nucleus||intracellular||cellular_component||cell||intracellular membrane-bounded organelle||organelle||membrane-bounded organelle||intracellular organelle||intracellular part||cell part
	TraesCS4B01G287100	SAUR-like auxin-responsive family protein	PF02519:Auxin responsive protein	470.026	43.5327	3.4305	2.69515e-39	545.396	42.0927	3.69461	9.19284e-33	257.763	36.5339	2.8185	1.08019e-07	164.04	43.0405	1.92974	2.50884e-05	GO:0009733||GO:0008150||GO:0009719||GO:0009725||GO:0010033||GO:0042221||GO:0050896	response to auxin||biological_process||response to endogenous stimulus||response to hormone||response to organic substance||response to chemical||response to stimulus
	TraesCS6A01G329100	Auxin-responsive family protein	PF02519:Auxin responsive protein	20.616	0	6.83861	0.0002292	115.124	0	9.36884	1.02368e-10	33.6336	0	7.79887	5.56219e-06	47.3114	0	8.05406	3.35712e-06	GO:0009733||GO:0008150||GO:0009719||GO:0009725||GO:0010033||GO:0042221||GO:0050896	response to auxin||biological_process||response to endogenous stimulus||response to hormone||response to organic substance||response to chemical||response to stimulus
	TraesCS6B01G359900	Auxin-responsive family protein	PF02519:Auxin responsive protein	110.887	13.3199	3.05569	6.23972e-10	151.386	12.8843	3.55286	2.54347e-08	93.9422	11.1755	3.06995	2.80076e-07	87.5448	13.1721	2.7319	8.07198e-05	GO:0009733||GO:0008150||GO:0009719||GO:0009725||GO:0010033||GO:0042221||GO:0050896	response to auxin||biological_process||response to endogenous stimulus||response to hormone||response to organic substance||response to chemical||response to stimulus
	TraesCS4D01G285800	SAUR-like auxin-responsive family protein	PF02519:Auxin responsive protein	505.162	44.2038	3.50515	1.08317e-19	1069.36	42.6059	4.64092	2.00637e-24	417.769	37.1535	3.48578	6.17684e-10	384.915	43.6626	3.13492	3.67099e-07	GO:0009733||GO:0008150||GO:0009719||GO:0009725||GO:0010033||GO:0042221||GO:0050896	response to auxin||biological_process||response to endogenous stimulus||response to hormone||response to organic substance||response to chemical||response to stimulus
	TraesCS7B01G256100	Auxin-responsive protein	PF02309:AUX/IAA family	164.166	63.756	1.36511	0.00128394	700.736	61.7087	3.50699	1.09261e-27	1227.75	53.4771	4.5221	1.13692e-51	328.253	63.0587	2.38042	2.82986e-06	GO:0006355||GO:0008152||GO:0006139||GO:0006351||GO:0006725||GO:0006807||GO:0008150||GO:0009058||GO:0009059||GO:0009889||GO:0009987||GO:0010467||GO:0010468||GO:0010556||GO:0016070||GO:0018130||GO:0019219||GO:0019222||GO:0019438||GO:0031323||GO:0031326||GO:0032774||GO:0034641||GO:0034645||GO:0034654||GO:0043170||GO:0044237||GO:0044238||GO:0044249||GO:0044260||GO:0044271||GO:0046483||GO:0050789||GO:…	regulation of transcription, DNA-templated||metabolic process||nucleobase-containing compound metabolic process||transcription, DNA-templated||cellular aromatic compound metabolic process||nitrogen compound metabolic process||biological_process||biosynthetic process||macromolecule biosynthetic process||regulation of biosynthetic process||cellular process||gene expression||regulation of gene expre…	GO:0005634||GO:0005622||GO:0005575||GO:0005623||GO:0043231||GO:0043226||GO:0043227||GO:0043229||GO:0044424||GO:0044464	nucleus||intracellular||cellular_component||cell||intracellular membrane-bounded organelle||organelle||membrane-bounded organelle||intracellular organelle||intracellular part||cell part
	TraesCS5B01G381800	Auxin-responsive protein	PF02309:AUX/IAA family	438.085	206.044	1.09067	0.000241654	537.209	199.398	1.43129	2.47092e-05	573.047	172.867	1.73014	5.54528e-06	572.645	203.736	1.49161	0.000663047	GO:0006355||GO:0008152||GO:0006139||GO:0006351||GO:0006725||GO:0006807||GO:0008150||GO:0009058||GO:0009059||GO:0009889||GO:0009987||GO:0010467||GO:0010468||GO:0010556||GO:0016070||GO:0018130||GO:0019219||GO:0019222||GO:0019438||GO:0031323||GO:0031326||GO:0032774||GO:0034641||GO:0034645||GO:0034654||GO:0043170||GO:0044237||GO:0044238||GO:0044249||GO:0044260||GO:0044271||GO:0046483||GO:0050789||GO:…	regulation of transcription, DNA-templated||metabolic process||nucleobase-containing compound metabolic process||transcription, DNA-templated||cellular aromatic compound metabolic process||nitrogen compound metabolic process||biological_process||biosynthetic process||macromolecule biosynthetic process||regulation of biosynthetic process||cellular process||gene expression||regulation of gene expre…	GO:0005634||GO:0005622||GO:0005575||GO:0005623||GO:0043231||GO:0043226||GO:0043227||GO:0043229||GO:0044424||GO:0044464	nucleus||intracellular||cellular_component||cell||intracellular membrane-bounded organelle||organelle||membrane-bounded organelle||intracellular organelle||intracellular part||cell part
	TraesCS7B01G215800	SAUR-like auxin-responsive protein family	PF02519:Auxin responsive protein	216.348	585.465	-1.43565	2.50529e-08	8.31064	565.601	-6.08615	1.02084e-36	6.40594	491.538	-6.25861	1.2856e-05	104.123	578.706	-2.47604	1.59637e-06	GO:0009733||GO:0008150||GO:0009719||GO:0009725||GO:0010033||GO:0042221||GO:0050896	response to auxin||biological_process||response to endogenous stimulus||response to hormone||response to organic substance||response to chemical||response to stimulus
	TraesCS2B01G220800	SAUR-like auxin-responsive protein family, putative	PF02519:Auxin responsive protein	20.729	126.708	-2.60739	2.67685e-05	0	122.559	-9.32045	4.65502e-08	0	106.301	-8.80135	2.00875e-07	2.43861	125.317	-5.66231	1.56412e-08	GO:0009733||GO:0008150||GO:0009719||GO:0009725||GO:0010033||GO:0042221||GO:0050896	response to auxin||biological_process||response to endogenous stimulus||response to hormone||response to organic substance||response to chemical||response to stimulus
	TraesCS5D01G222600	Auxin responsive SAUR protein	PF02519:Auxin responsive protein	49.6077	226.454	-2.19463	1.25353e-07	0	219.085	-10.1576	2.75988e-10	3.84356	190.004	-5.61409	3.9882e-14	31.279	223.917	-2.83679	1.26779e-10	GO:0009733||GO:0008150||GO:0009719||GO:0009725||GO:0010033||GO:0042221||GO:0050896	response to auxin||biological_process||response to endogenous stimulus||response to hormone||response to organic substance||response to chemical||response to stimulus
	TraesCS5B01G212600	Auxin responsive SAUR protein	PF02519:Auxin responsive protein	14.2468	131.496	-3.21001	9.30258e-12	2.52418	127.19	-5.62145	2.08395e-10	1.95112	110.328	-5.82643	1.40179e-08	38.6357	130.036	-1.75243	0.00151219	--	--	--	--	--	--
	TraesCS5D01G351800	SAUR-like auxin-responsive protein family	PF02519:Auxin responsive protein	43.668	112.185	-1.36556	0.037782	0	108.691	-9.14565	9.65918e-08	0.655262	94.0584	-7.18003	3.2431e-05	30.5198	110.982	-1.86177	0.00599901	GO:0009733||GO:0008150||GO:0009719||GO:0009725||GO:0010033||GO:0042221||GO:0050896	response to auxin||biological_process||response to endogenous stimulus||response to hormone||response to organic substance||response to chemical||response to stimulus
	TraesCS5D01G350500	SAUR auxin-responsive family protein	PF02519:Auxin responsive protein	0.946504	22.016	-4.50246	0.018786	0	21.3273	-6.79491	0.00562933	0	18.4694	-6.2737	0.00829789	0	21.7645	-6.88578	0.0047448	GO:0009733||GO:0008150||GO:0009719||GO:0009725||GO:0010033||GO:0042221||GO:0050896	response to auxin||biological_process||response to endogenous stimulus||response to hormone||response to organic substance||response to chemical||response to stimulus
	TraesCS5A01G211200	Auxin responsive SAUR protein	PF02519:Auxin responsive protein	277.025	753.974	-1.44554	2.91364e-07	35.5285	729.898	-4.36191	1.37741e-33	80.7783	632.367	-2.96784	2.21417e-15	196.345	745.759	-1.92567	1.80195e-06	GO:0009733||GO:0008150||GO:0009719||GO:0009725||GO:0010033||GO:0042221||GO:0050896	response to auxin||biological_process||response to endogenous stimulus||response to hormone||response to organic substance||response to chemical||response to stimulus
	TraesCS5A01G342000	SAUR-like auxin-responsive protein family	PF02519:Auxin responsive protein	38.7269	90.658	-1.22479	0.0388091	0.538159	87.7047	-7.39221	2.30463e-05	0	76.074	-8.31742	8.53408e-07	14.992	89.6311	-2.57916	5.30101e-05	GO:0009733||GO:0008150||GO:0009719||GO:0009725||GO:0010033||GO:0042221||GO:0050896	response to auxin||biological_process||response to endogenous stimulus||response to hormone||response to organic substance||response to chemical||response to stimulus
	TraesCS5D01G350100	SAUR-like auxin-responsive protein family, putative	PF02519:Auxin responsive protein	18.2973	82.0045	-2.16826	7.01536e-05	1.00967	79.3409	-6.25668	1.35915e-06	0	68.8001	-8.17291	1.26297e-06	8.82703	81.0922	-3.19148	0.00026215	GO:0009733||GO:0008150||GO:0009719||GO:0009725||GO:0010033||GO:0042221||GO:0050896	response to auxin||biological_process||response to endogenous stimulus||response to hormone||response to organic substance||response to chemical||response to stimulus
	TraesCS5A01G343700	SAUR-like auxin-responsive protein family, putative	PF02519:Auxin responsive protein	8.07386	57.9087	-2.81323	0.000644482	0	56.0788	-8.19108	5.59945e-06	0.655262	48.5616	-6.22618	0.000564578	9.29073	57.282	-2.61785	0.0258457	GO:0009733||GO:0008150||GO:0009719||GO:0009725||GO:0010033||GO:0042221||GO:0050896	response to auxin||biological_process||response to endogenous stimulus||response to hormone||response to organic substance||response to chemical||response to stimulus
ABA	TraesCS5D01G503400	GRAM domain-containing protein / ABA-responsive	PF02893:GRAM domain	2258.34	279.53	3.01643	7.76483e-51	21692.5	270.603	6.32679	2.00951e-151	45966.2	234.475	7.61628	1.46438e-167	25846.2	276.438	6.54817	9.77077e-118	--	--	--	--	--	--
	TraesCS6A01G234200	GRAM domain-containing protein / ABA-responsive	PF02893:GRAM domain	403.022	58.2495	2.79782	4.35088e-14	1818.37	56.4355	5.01709	6.28329e-35	3295.08	48.8496	6.08181	7.55976e-47	384.089	57.6069	2.74104	4.35792e-06	--	--	--	--	--	--
	TraesCS5A01G488500	GRAM domain-containing protein / ABA-responsive	PF02893:GRAM domain	1187.41	131.814	3.17401	1.3548e-40	19047.9	127.509	7.22542	3.83843e-166	53336.1	110.618	8.91528	3.88617e-199	34405.6	130.312	8.04624	7.37379e-144	--	--	--	--	--	--
	TraesCS2A01G375100	GRAM domain-containing protein / ABA-responsive	PF02893:GRAM domain	20.7633	1.51254	3.72477	0.0275384	63.6943	1.4513	5.38876	2.48596e-05	240.115	1.27392	7.53268	0.00064592	130.601	1.4922	6.38003	3.64583e-09	--	--	--	--	--	--
	TraesCS2B01G392400	GRAM domain-containing protein / ABA-responsive	PF02893:GRAM domain	8.40549	0	5.54322	0.0497617	318.128	0	10.8359	1.69178e-16	725.498	0	12.2297	6.15542e-22	117.755	0	9.36965	2.04016e-10	--	--	--	--	--	--
	TraesCS5B01G502200	GRAM domain-containing protein / ABA-responsive	PF02893:GRAM domain	569.562	19.4765	4.86816	8.62734e-57	19515.8	18.8183	10.0148	8.52298e-296	50296.8	16.3531	11.5845	0	23495.2	19.2489	10.2507	3.58954e-225	--	--	--	--	--	--
	TraesCS6D01G216500	GRAM domain-containing protein / ABA-responsive	PF02893:GRAM domain	231.665	37.0626	2.64794	2.147e-11	682.41	35.8419	4.25454	2.21385e-32	1168.55	31.1072	5.23476	1.25562e-50	263.23	36.6368	2.8466	7.54954e-08	--	--	--	--	--	--
	TraesCS2D01G371500	GRAM domain-containing protein / ABA-responsive protein-related	PF02893:GRAM domain	62.5892	14.0154	2.15727	0.00834828	927.817	13.575	6.09609	2.9411e-43	1534.26	11.7494	7.02818	1.25814e-58	313.6	13.8688	4.49939	8.9369e-13	--	--	--	--	--	--
	TraesCS2B01G392300	GRAM domain-containing protein / ABA-responsive protein-related	PF02893:GRAM domain	14.7596	0	6.36167	0.00525885	19.3787	0	6.79834	0.00285624	113.277	0	9.55069	6.47765e-12	112.387	0	9.30288	1.6952e-10	--	--	--	--	--	--
	TraesCS2D01G371700	GRAM domain-containing protein / ABA-responsive	PF02893:GRAM domain	17.3818	1.23726	3.77139	0.0306602	282.918	1.19102	7.82039	3.31051e-19	843.294	1.04033	9.59637	6.62465e-32	232.758	1.22198	7.51086	3.31407e-15	--	--	--	--	--	--
	TraesCS2A01G375200	GRAM domain-containing protein / ABA-responsive protein-related	PF02893:GRAM domain	50.8142	9.71958	2.3854	0.0217691	340.669	9.41466	5.17652	0.000277904	1368.24	8.14678	7.39056	1.56261e-08	446.481	9.61978	5.53424	1.83017e-13	--	--	--	--	--	--
Gibberellin	TraesCS1D01G254500	Gibberellin receptor GID1a	PF07859:alpha/beta hydrolase fold	713.865	224.147	1.6704	3.27337e-15	2175.07	216.642	3.32644	7.96334e-53	1986.28	188.151	3.39909	9.05908e-50	1270.08	221.579	2.51826	1.2764e-16	GO:0008152||GO:0008150	metabolic process||biological_process			GO:0016787||GO:0003674||GO:0003824	hydrolase activity||molecular_function||catalytic activity
	TraesCS1A01G255100	Gibberellin receptor GID1a	PF07859:alpha/beta hydrolase fold	467.885	212.125	1.13963	4.91319e-05	1994.03	205.012	3.28019	1.84484e-34	2005.18	178.048	3.49205	2.27869e-32	914.867	209.718	2.12418	3.36467e-07	GO:0008152||GO:0008150	metabolic process||biological_process			GO:0016787||GO:0003674||GO:0003824	hydrolase activity||molecular_function||catalytic activity
	TraesCS1A01G334400	Gibberellin 2-oxidase	PF14226:non-haem dioxygenase in morphine synthesis N-terminal|PF03171:2OG-Fe(II) oxygenase superfamily	314.609	104.092	1.59483	4.91319e-05	846.66	100.643	3.07076	1.68466e-15	687.494	87.3456	2.97548	3.35799e-09	446.013	102.935	2.11406	2.82546e-05	GO:0055114||GO:0008152||GO:0008150	oxidation-reduction process||metabolic process||biological_process			GO:0016491||GO:0003674||GO:0003824	oxidoreductase activity||molecular_function||catalytic activity
	TraesCS2D01G146500	Gibberellin receptor GID1A	PF07859:alpha/beta hydrolase fold	115.48	5.36961	4.40055	1.3107e-12	485.584	5.17912	6.51692	3.05883e-37	663.209	4.51111	7.16804	2.06688e-48	160.376	5.30585	4.89844	4.08209e-10	GO:0008152||GO:0008150	metabolic process||biological_process			GO:0016787||GO:0003674||GO:0003824	hydrolase activity||molecular_function||catalytic activity
	TraesCS2A01G173400	Gibberellin receptor GID1a	PF07859:alpha/beta hydrolase fold	125.33	308.563	-1.30064	0.000396773	65.647	298.737	-2.18412	3.64976e-06	31.5945	258.772	-3.03199	1.19882e-08	133.672	305.228	-1.19049	0.0247507	GO:0008152||GO:0008150	metabolic process||biological_process			GO:0016787||GO:0003674||GO:0003824	hydrolase activity||molecular_function||catalytic activity
Protein kinase	TraesCS1A01G367100	Protein kinase-like	PF00069:Protein kinase domain	74.1858	5.36977	3.76778	1.004e-06	1328.43	5.17147	7.99757	1.08334e-07	754.858	4.5158	7.37933	1.85171e-06	347.668	5.3016	6.01413	1.72031e-16	GO:0006468||GO:0008152||GO:0006464||GO:0006793||GO:0006796||GO:0006807||GO:0008150||GO:0009987||GO:0016310||GO:0019538||GO:0036211||GO:0043170||GO:0043412||GO:0044237||GO:0044238||GO:0044260||GO:0044267||GO:0071704||GO:1901564	protein phosphorylation||metabolic process||cellular protein modification process||phosphorus metabolic process||phosphate-containing compound metabolic process||nitrogen compound metabolic process||biological_process||cellular process||phosphorylation||protein metabolic process||protein modification process||macromolecule metabolic process||macromolecule modification||cellular metabolic process|…			GO:0004672||GO:0005524||GO:0003674||GO:0003824||GO:0016301||GO:0016740||GO:0016772||GO:0016773||GO:0140096||GO:0000166||GO:0005488||GO:0008144||GO:0017076||GO:0030554||GO:0032553||GO:0032555||GO:0032559||GO:0035639||GO:0036094||GO:0043167||GO:0043168||GO:0097159||GO:0097367||GO:1901265||GO:1901363	protein kinase activity||ATP binding||molecular_function||catalytic activity||kinase activity||transferase activity||transferase activity, transferring phosphorus-containing groups||phosphotransferase activity, alcohol group as acceptor||catalytic activity, acting on a protein||nucleotide binding||binding||drug binding||purine nucleotide binding||adenyl nucleotide binding||ribonucleotide binding|…
	TraesCS3D01G296000	Non-specific serine/threonine protein kinase	PF00069:Protein kinase domain|PF03822:NAF domain	456.683	114.87	1.99464	1.22732e-11	1016.09	111.216	3.19476	1.4698e-20	1621.78	96.3547	4.07606	1.89976e-34	503.588	113.594	2.15062	3.53012e-07	GO:0006468||GO:0007165||GO:0008152||GO:0006464||GO:0006793||GO:0006796||GO:0006807||GO:0008150||GO:0009987||GO:0016310||GO:0019538||GO:0036211||GO:0043170||GO:0043412||GO:0044237||GO:0044238||GO:0044260||GO:0044267||GO:0071704||GO:1901564||GO:0007154||GO:0023052||GO:0050789||GO:0050794||GO:0050896||GO:0051716||GO:0065007	protein phosphorylation||signal transduction||metabolic process||cellular protein modification process||phosphorus metabolic process||phosphate-containing compound metabolic process||nitrogen compound metabolic process||biological_process||cellular process||phosphorylation||protein metabolic process||protein modification process||macromolecule metabolic process||macromolecule modification||cellul…			GO:0004672||GO:0005524||GO:0003674||GO:0003824||GO:0016301||GO:0016740||GO:0016772||GO:0016773||GO:0140096||GO:0000166||GO:0005488||GO:0008144||GO:0017076||GO:0030554||GO:0032553||GO:0032555||GO:0032559||GO:0035639||GO:0036094||GO:0043167||GO:0043168||GO:0097159||GO:0097367||GO:1901265||GO:1901363	protein kinase activity||ATP binding||molecular_function||catalytic activity||kinase activity||transferase activity||transferase activity, transferring phosphorus-containing groups||phosphotransferase activity, alcohol group as acceptor||catalytic activity, acting on a protein||nucleotide binding||binding||drug binding||purine nucleotide binding||adenyl nucleotide binding||ribonucleotide binding|…
	TraesCS7B01G246900	Mitogen-activated protein kinase	PF00069:Protein kinase domain	142.754	43.1461	1.72839	8.78104e-05	226.492	41.7214	2.4416	4.85013e-08	113.512	36.2127	1.64915	0.00170259	132.648	42.6524	1.6382	0.00500539	GO:0006468||GO:0008152||GO:0006464||GO:0006793||GO:0006796||GO:0006807||GO:0008150||GO:0009987||GO:0016310||GO:0019538||GO:0036211||GO:0043170||GO:0043412||GO:0044237||GO:0044238||GO:0044260||GO:0044267||GO:0071704||GO:1901564	protein phosphorylation||metabolic process||cellular protein modification process||phosphorus metabolic process||phosphate-containing compound metabolic process||nitrogen compound metabolic process||biological_process||cellular process||phosphorylation||protein metabolic process||protein modification process||macromolecule metabolic process||macromolecule modification||cellular metabolic process|…			GO:0004672||GO:0005524||GO:0003674||GO:0003824||GO:0016301||GO:0016740||GO:0016772||GO:0016773||GO:0140096||GO:0000166||GO:0005488||GO:0008144||GO:0017076||GO:0030554||GO:0032553||GO:0032555||GO:0032559||GO:0035639||GO:0036094||GO:0043167||GO:0043168||GO:0097159||GO:0097367||GO:1901265||GO:1901363	protein kinase activity||ATP binding||molecular_function||catalytic activity||kinase activity||transferase activity||transferase activity, transferring phosphorus-containing groups||phosphotransferase activity, alcohol group as acceptor||catalytic activity, acting on a protein||nucleotide binding||binding||drug binding||purine nucleotide binding||adenyl nucleotide binding||ribonucleotide binding|…
	TraesCS5A01G225300	Non-specific serine/threonine protein kinase	PF00069:Protein kinase domain|PF03822:NAF domain	2210	659.297	1.74505	2.43151e-17	3080.23	637.96	2.27155	1.15632e-17	3223.18	553.063	2.54297	2.5361e-19	1742.83	652.051	1.41831	0.000422416	GO:0006468||GO:0007165||GO:0008152||GO:0006464||GO:0006793||GO:0006796||GO:0006807||GO:0008150||GO:0009987||GO:0016310||GO:0019538||GO:0036211||GO:0043170||GO:0043412||GO:0044237||GO:0044238||GO:0044260||GO:0044267||GO:0071704||GO:1901564||GO:0007154||GO:0023052||GO:0050789||GO:0050794||GO:0050896||GO:0051716||GO:0065007	protein phosphorylation||signal transduction||metabolic process||cellular protein modification process||phosphorus metabolic process||phosphate-containing compound metabolic process||nitrogen compound metabolic process||biological_process||cellular process||phosphorylation||protein metabolic process||protein modification process||macromolecule metabolic process||macromolecule modification||cellul…			GO:0004672||GO:0005524||GO:0003674||GO:0003824||GO:0016301||GO:0016740||GO:0016772||GO:0016773||GO:0140096||GO:0000166||GO:0005488||GO:0008144||GO:0017076||GO:0030554||GO:0032553||GO:0032555||GO:0032559||GO:0035639||GO:0036094||GO:0043167||GO:0043168||GO:0097159||GO:0097367||GO:1901265||GO:1901363	protein kinase activity||ATP binding||molecular_function||catalytic activity||kinase activity||transferase activity||transferase activity, transferring phosphorus-containing groups||phosphotransferase activity, alcohol group as acceptor||catalytic activity, acting on a protein||nucleotide binding||binding||drug binding||purine nucleotide binding||adenyl nucleotide binding||ribonucleotide binding|…
	TraesCS2D01G209300	Protein kinase-like	PF03109:ABC1 family	204.427	30.0379	2.7687	1.81229e-12	531.371	29.0325	4.19536	2.56073e-25	1349.54	25.2182	5.74365	1.14488e-59	519.02	29.6875	4.12893	3.41867e-20	--	--	--	--	--	--
	TraesCS1B01G385200	Protein kinase-like	PF00069:Protein kinase domain	140.264	0.347933	8.64352	3.26853e-10	3126.71	0.33767	13.1709	3.53211e-26	1619.35	0.29168	12.4263	4.53589e-23	805.209	0.344065	11.1818	3.21876e-18	GO:0006468||GO:0008152||GO:0006464||GO:0006793||GO:0006796||GO:0006807||GO:0008150||GO:0009987||GO:0016310||GO:0019538||GO:0036211||GO:0043170||GO:0043412||GO:0044237||GO:0044238||GO:0044260||GO:0044267||GO:0071704||GO:1901564	protein phosphorylation||metabolic process||cellular protein modification process||phosphorus metabolic process||phosphate-containing compound metabolic process||nitrogen compound metabolic process||biological_process||cellular process||phosphorylation||protein metabolic process||protein modification process||macromolecule metabolic process||macromolecule modification||cellular metabolic process|…			GO:0004672||GO:0005524||GO:0003674||GO:0003824||GO:0016301||GO:0016740||GO:0016772||GO:0016773||GO:0140096||GO:0000166||GO:0005488||GO:0008144||GO:0017076||GO:0030554||GO:0032553||GO:0032555||GO:0032559||GO:0035639||GO:0036094||GO:0043167||GO:0043168||GO:0097159||GO:0097367||GO:1901265||GO:1901363	protein kinase activity||ATP binding||molecular_function||catalytic activity||kinase activity||transferase activity||transferase activity, transferring phosphorus-containing groups||phosphotransferase activity, alcohol group as acceptor||catalytic activity, acting on a protein||nucleotide binding||binding||drug binding||purine nucleotide binding||adenyl nucleotide binding||ribonucleotide binding|…
	TraesCS4B01G079300	Kinase family protein	PF00069:Protein kinase domain	152.593	49.8791	1.61827	0.0144559	336.178	48.2923	2.80342	2.08275e-05	363.896	41.8495	3.12386	2.76231e-06	810.989	49.31	4.04326	4.88385e-10	GO:0006468||GO:0008152||GO:0006464||GO:0006793||GO:0006796||GO:0006807||GO:0008150||GO:0009987||GO:0016310||GO:0019538||GO:0036211||GO:0043170||GO:0043412||GO:0044237||GO:0044238||GO:0044260||GO:0044267||GO:0071704||GO:1901564	protein phosphorylation||metabolic process||cellular protein modification process||phosphorus metabolic process||phosphate-containing compound metabolic process||nitrogen compound metabolic process||biological_process||cellular process||phosphorylation||protein metabolic process||protein modification process||macromolecule metabolic process||macromolecule modification||cellular metabolic process|…			GO:0004672||GO:0005524||GO:0003674||GO:0003824||GO:0016301||GO:0016740||GO:0016772||GO:0016773||GO:0140096||GO:0000166||GO:0005488||GO:0008144||GO:0017076||GO:0030554||GO:0032553||GO:0032555||GO:0032559||GO:0035639||GO:0036094||GO:0043167||GO:0043168||GO:0097159||GO:0097367||GO:1901265||GO:1901363	protein kinase activity||ATP binding||molecular_function||catalytic activity||kinase activity||transferase activity||transferase activity, transferring phosphorus-containing groups||phosphotransferase activity, alcohol group as acceptor||catalytic activity, acting on a protein||nucleotide binding||binding||drug binding||purine nucleotide binding||adenyl nucleotide binding||ribonucleotide binding|…
	TraesCS3B01G330600	Non-specific serine/threonine protein kinase	PF00069:Protein kinase domain|PF03822:NAF domain	510.086	228.407	1.15962	7.05872e-05	920.993	221.122	2.05936	2.5161e-11	1592.86	191.568	3.05652	2.56524e-25	567.835	225.913	1.33035	0.000531312	GO:0006468||GO:0007165||GO:0008152||GO:0006464||GO:0006793||GO:0006796||GO:0006807||GO:0008150||GO:0009987||GO:0016310||GO:0019538||GO:0036211||GO:0043170||GO:0043412||GO:0044237||GO:0044238||GO:0044260||GO:0044267||GO:0071704||GO:1901564||GO:0007154||GO:0023052||GO:0050789||GO:0050794||GO:0050896||GO:0051716||GO:0065007	protein phosphorylation||signal transduction||metabolic process||cellular protein modification process||phosphorus metabolic process||phosphate-containing compound metabolic process||nitrogen compound metabolic process||biological_process||cellular process||phosphorylation||protein metabolic process||protein modification process||macromolecule metabolic process||macromolecule modification||cellul…			GO:0004672||GO:0005524||GO:0003674||GO:0003824||GO:0016301||GO:0016740||GO:0016772||GO:0016773||GO:0140096||GO:0000166||GO:0005488||GO:0008144||GO:0017076||GO:0030554||GO:0032553||GO:0032555||GO:0032559||GO:0035639||GO:0036094||GO:0043167||GO:0043168||GO:0097159||GO:0097367||GO:1901265||GO:1901363	protein kinase activity||ATP binding||molecular_function||catalytic activity||kinase activity||transferase activity||transferase activity, transferring phosphorus-containing groups||phosphotransferase activity, alcohol group as acceptor||catalytic activity, acting on a protein||nucleotide binding||binding||drug binding||purine nucleotide binding||adenyl nucleotide binding||ribonucleotide binding|…
	TraesCS4D01G054500	Carbohydrate kinase-like	PF00294:pfkB family carbohydrate kinase	1599.35	514.083	1.63843	5.68466e-12	3217.56	497.75	2.69338	1.8009e-19	2718.43	431.199	2.65711	1.07852e-17	1077.35	508.403	1.08406	0.00612117	--	--	--	--	--	--
	TraesCS5D01G091000	Lectin receptor kinase	PF00139:Legume lectin domain|PF00069:Protein kinase domain	392.94	163.692	1.26294	2.7274e-06	560.783	158.196	1.82471	3.05766e-09	568.93	137.415	2.04891	3.99919e-11	392.873	161.805	1.27977	0.0138494	GO:0006468||GO:0008152||GO:0006464||GO:0006793||GO:0006796||GO:0006807||GO:0008150||GO:0009987||GO:0016310||GO:0019538||GO:0036211||GO:0043170||GO:0043412||GO:0044237||GO:0044238||GO:0044260||GO:0044267||GO:0071704||GO:1901564	protein phosphorylation||metabolic process||cellular protein modification process||phosphorus metabolic process||phosphate-containing compound metabolic process||nitrogen compound metabolic process||biological_process||cellular process||phosphorylation||protein metabolic process||protein modification process||macromolecule metabolic process||macromolecule modification||cellular metabolic process|…			GO:0030246||GO:0004672||GO:0005524||GO:0003674||GO:0005488||GO:0003824||GO:0016301||GO:0016740||GO:0016772||GO:0016773||GO:0140096||GO:0000166||GO:0008144||GO:0017076||GO:0030554||GO:0032553||GO:0032555||GO:0032559||GO:0035639||GO:0036094||GO:0043167||GO:0043168||GO:0097159||GO:0097367||GO:1901265||GO:1901363	carbohydrate binding||protein kinase activity||ATP binding||molecular_function||binding||catalytic activity||kinase activity||transferase activity||transferase activity, transferring phosphorus-containing groups||phosphotransferase activity, alcohol group as acceptor||catalytic activity, acting on a protein||nucleotide binding||drug binding||purine nucleotide binding||adenyl nucleotide binding||r…
	TraesCS5B01G481700	Kinase family protein	PF07714:Protein tyrosine kinase	867.799	152.695	2.50887	6.41031e-25	789.324	147.865	2.41811	9.16113e-13	669.845	128.052	2.38833	2.1221e-11	383.697	151.039	1.34625	0.00370723	GO:0006468||GO:0008152||GO:0006464||GO:0006793||GO:0006796||GO:0006807||GO:0008150||GO:0009987||GO:0016310||GO:0019538||GO:0036211||GO:0043170||GO:0043412||GO:0044237||GO:0044238||GO:0044260||GO:0044267||GO:0071704||GO:1901564	protein phosphorylation||metabolic process||cellular protein modification process||phosphorus metabolic process||phosphate-containing compound metabolic process||nitrogen compound metabolic process||biological_process||cellular process||phosphorylation||protein metabolic process||protein modification process||macromolecule metabolic process||macromolecule modification||cellular metabolic process|…			GO:0004672||GO:0003674||GO:0003824||GO:0016301||GO:0016740||GO:0016772||GO:0016773||GO:0140096	protein kinase activity||molecular_function||catalytic activity||kinase activity||transferase activity||transferase activity, transferring phosphorus-containing groups||phosphotransferase activity, alcohol group as acceptor||catalytic activity, acting on a protein
	TraesCS5B01G526600	Leucine-rich repeat receptor-like protein kinase	PF08263: Leucine rich repeat N-terminal domain	417.832	0.907527	8.7464	5.61665e-21	943.397	0.870781	9.96904	8.20903e-28	704.769	0.76435	9.75414	4.08163e-25	876.57	0.895319	9.87024	4.12972e-11	--	--	--	--	--	--
	TraesCS1D01G372700	Protein kinase-like	PF00069:Protein kinase domain	210.422	3.93262	5.73081	0.0287144	5653.25	3.77338	10.5418	0.000779331	2181.42	3.31218	9.35718	0.00245886	1457.78	3.87972	8.54703	0.00684816	GO:0006468||GO:0008152||GO:0006464||GO:0006793||GO:0006796||GO:0006807||GO:0008150||GO:0009987||GO:0016310||GO:0019538||GO:0036211||GO:0043170||GO:0043412||GO:0044237||GO:0044238||GO:0044260||GO:0044267||GO:0071704||GO:1901564	protein phosphorylation||metabolic process||cellular protein modification process||phosphorus metabolic process||phosphate-containing compound metabolic process||nitrogen compound metabolic process||biological_process||cellular process||phosphorylation||protein metabolic process||protein modification process||macromolecule metabolic process||macromolecule modification||cellular metabolic process|…			GO:0004672||GO:0005524||GO:0003674||GO:0003824||GO:0016301||GO:0016740||GO:0016772||GO:0016773||GO:0140096||GO:0000166||GO:0005488||GO:0008144||GO:0017076||GO:0030554||GO:0032553||GO:0032555||GO:0032559||GO:0035639||GO:0036094||GO:0043167||GO:0043168||GO:0097159||GO:0097367||GO:1901265||GO:1901363	protein kinase activity||ATP binding||molecular_function||catalytic activity||kinase activity||transferase activity||transferase activity, transferring phosphorus-containing groups||phosphotransferase activity, alcohol group as acceptor||catalytic activity, acting on a protein||nucleotide binding||binding||drug binding||purine nucleotide binding||adenyl nucleotide binding||ribonucleotide binding|…
	TraesCS2A01G206600	Protein kinase-like	PF03109:ABC1 family	69.5554	2.66523	4.72821	8.52003e-09	213.909	2.58421	6.39876	4.99948e-19	592.583	2.23375	8.07832	5.08145e-40	147.234	2.6373	5.82569	3.18784e-13	--	--	--	--	--	--
	TraesCS5D01G525700	Leucine-rich repeat receptor-like protein kinase	PF13855:Leucine rich repeat	13.2903	0	6.20285	0.00556015	15.5066	0	6.47578	0.0192188	17.4867	0	6.8551	0.00113442	251.969	0	10.4675	5.63523e-15					GO:0005515||GO:0003674||GO:0005488	protein binding||molecular_function||binding
	TraesCS5D01G387900	Non-specific serine/threonine protein kinase	PF00069:Protein kinase domain|PF03822:NAF domain	2794.02	389.562	2.84254	8.5124e-61	3478.34	376.908	3.2064	9.92517e-49	6458.82	326.825	4.30483	1.15052e-80	2064.03	385.242	2.42171	7.51517e-16	GO:0006468||GO:0007165||GO:0008152||GO:0006464||GO:0006793||GO:0006796||GO:0006807||GO:0008150||GO:0009987||GO:0016310||GO:0019538||GO:0036211||GO:0043170||GO:0043412||GO:0044237||GO:0044238||GO:0044260||GO:0044267||GO:0071704||GO:1901564||GO:0007154||GO:0023052||GO:0050789||GO:0050794||GO:0050896||GO:0051716||GO:0065007	protein phosphorylation||signal transduction||metabolic process||cellular protein modification process||phosphorus metabolic process||phosphate-containing compound metabolic process||nitrogen compound metabolic process||biological_process||cellular process||phosphorylation||protein metabolic process||protein modification process||macromolecule metabolic process||macromolecule modification||cellul…			GO:0004672||GO:0005524||GO:0003674||GO:0003824||GO:0016301||GO:0016740||GO:0016772||GO:0016773||GO:0140096||GO:0000166||GO:0005488||GO:0008144||GO:0017076||GO:0030554||GO:0032553||GO:0032555||GO:0032559||GO:0035639||GO:0036094||GO:0043167||GO:0043168||GO:0097159||GO:0097367||GO:1901265||GO:1901363	protein kinase activity||ATP binding||molecular_function||catalytic activity||kinase activity||transferase activity||transferase activity, transferring phosphorus-containing groups||phosphotransferase activity, alcohol group as acceptor||catalytic activity, acting on a protein||nucleotide binding||binding||drug binding||purine nucleotide binding||adenyl nucleotide binding||ribonucleotide binding|…
	TraesCS3A01G305900	Non-specific serine/threonine protein kinase	PF00069:Protein kinase domain|PF03822:NAF domain	243.995	88.7565	1.45871	3.63594e-06	484.086	85.8735	2.49516	8.94623e-12	782.11	74.463	3.39309	1.80117e-28	365.774	87.7719	2.05947	1.208e-08	GO:0006468||GO:0007165||GO:0008152||GO:0006464||GO:0006793||GO:0006796||GO:0006807||GO:0008150||GO:0009987||GO:0016310||GO:0019538||GO:0036211||GO:0043170||GO:0043412||GO:0044237||GO:0044238||GO:0044260||GO:0044267||GO:0071704||GO:1901564||GO:0007154||GO:0023052||GO:0050789||GO:0050794||GO:0050896||GO:0051716||GO:0065007	protein phosphorylation||signal transduction||metabolic process||cellular protein modification process||phosphorus metabolic process||phosphate-containing compound metabolic process||nitrogen compound metabolic process||biological_process||cellular process||phosphorylation||protein metabolic process||protein modification process||macromolecule metabolic process||macromolecule modification||cellul…			GO:0004672||GO:0005524||GO:0003674||GO:0003824||GO:0016301||GO:0016740||GO:0016772||GO:0016773||GO:0140096||GO:0000166||GO:0005488||GO:0008144||GO:0017076||GO:0030554||GO:0032553||GO:0032555||GO:0032559||GO:0035639||GO:0036094||GO:0043167||GO:0043168||GO:0097159||GO:0097367||GO:1901265||GO:1901363	protein kinase activity||ATP binding||molecular_function||catalytic activity||kinase activity||transferase activity||transferase activity, transferring phosphorus-containing groups||phosphotransferase activity, alcohol group as acceptor||catalytic activity, acting on a protein||nucleotide binding||binding||drug binding||purine nucleotide binding||adenyl nucleotide binding||ribonucleotide binding|…
	TraesCS7A01G158400	Inositol-tetrakisphosphate 1-kinase	PF05770:Inositol 1, 3, 4-trisphosphate 5/6-kinase	594.322	214.413	1.47052	4.43641e-09	4134.68	207.369	4.3169	1.77121e-63	6762.1	179.907	5.23154	2.67441e-73	7871.43	212.025	5.21373	1.74402e-81	GO:0032957||GO:0008152||GO:0006066||GO:0006793||GO:0006796||GO:0008150||GO:0009987||GO:0019637||GO:0019751||GO:0043647||GO:0044237||GO:0044281||GO:0071704||GO:1901615	inositol trisphosphate metabolic process||metabolic process||alcohol metabolic process||phosphorus metabolic process||phosphate-containing compound metabolic process||biological_process||cellular process||organophosphate metabolic process||polyol metabolic process||inositol phosphate metabolic process||cellular metabolic process||small molecule metabolic process||organic substance metabolic proce…	GO:0005622||GO:0005575||GO:0005623||GO:0044464	intracellular||cellular_component||cell||cell part	GO:0000287||GO:0005524||GO:0047325||GO:0052725||GO:0052726||GO:0003674||GO:0005488||GO:0046872||GO:0043167||GO:0043169||GO:0000166||GO:0008144||GO:0017076||GO:0030554||GO:0032553||GO:0032555||GO:0032559||GO:0035639||GO:0036094||GO:0043168||GO:0097159||GO:0097367||GO:1901265||GO:1901363||GO:0003824||GO:0016301||GO:0016740||GO:0016772||GO:0016773||GO:0051765||GO:0051766	magnesium ion binding||ATP binding||inositol tetrakisphosphate 1-kinase activity||inositol-1,3,4-trisphosphate 6-kinase activity||inositol-1,3,4-trisphosphate 5-kinase activity||molecular_function||binding||metal ion binding||ion binding||cation binding||nucleotide binding||drug binding||purine nucleotide binding||adenyl nucleotide binding||ribonucleotide binding||purine ribonucleotide binding||a…
	TraesCS5D01G525300	Leucine-rich repeat receptor-like protein kinase	PF08263: Leucine rich repeat N-terminal domain	68.0738	1.51254	5.41567	3.23105e-08	66.1752	1.4513	5.44291	1.8298e-05	10.2935	1.27392	2.99001	0.266744	348.918	1.4922	7.84663	0.00195899	--	--	--	--	--	--
	TraesCS6A01G406600	Phosphatidylinositol-4-phosphate 5-kinase, putative	PF02493:MORN repeat|PF01504:Phosphatidylinositol-4-phosphate 5-Kinase	140.466	61.0615	1.20413	0.00475004	175.29	59.0882	1.57084	0.000711776	235.86	51.2287	2.20519	5.09438e-09	197.76	60.3797	1.71297	0.000412371	GO:0046488||GO:0008152||GO:0006629||GO:0006644||GO:0006650||GO:0006793||GO:0006796||GO:0008150||GO:0009987||GO:0019637||GO:0044237||GO:0044238||GO:0044255||GO:0046486||GO:0071704	phosphatidylinositol metabolic process||metabolic process||lipid metabolic process||phospholipid metabolic process||glycerophospholipid metabolic process||phosphorus metabolic process||phosphate-containing compound metabolic process||biological_process||cellular process||organophosphate metabolic process||cellular metabolic process||primary metabolic process||cellular lipid metabolic process||gly…			GO:0016307||GO:0003674||GO:0003824||GO:0016301||GO:0016740||GO:0016772||GO:0016773	phosphatidylinositol phosphate kinase activity||molecular_function||catalytic activity||kinase activity||transferase activity||transferase activity, transferring phosphorus-containing groups||phosphotransferase activity, alcohol group as acceptor
	TraesCS3A01G290300	Receptor-like kinase	PF07714:Protein tyrosine kinase	27.502	3.91167	2.81374	0.013417	138.29	3.78012	5.19433	7.36812e-13	389.294	3.28428	6.89053	6.03659e-26	443.483	3.86586	6.84292	1.00033e-32	GO:0006468||GO:0008152||GO:0006464||GO:0006793||GO:0006796||GO:0006807||GO:0008150||GO:0009987||GO:0016310||GO:0019538||GO:0036211||GO:0043170||GO:0043412||GO:0044237||GO:0044238||GO:0044260||GO:0044267||GO:0071704||GO:1901564	protein phosphorylation||metabolic process||cellular protein modification process||phosphorus metabolic process||phosphate-containing compound metabolic process||nitrogen compound metabolic process||biological_process||cellular process||phosphorylation||protein metabolic process||protein modification process||macromolecule metabolic process||macromolecule modification||cellular metabolic process|…			GO:0004672||GO:0003674||GO:0003824||GO:0016301||GO:0016740||GO:0016772||GO:0016773||GO:0140096	protein kinase activity||molecular_function||catalytic activity||kinase activity||transferase activity||transferase activity, transferring phosphorus-containing groups||phosphotransferase activity, alcohol group as acceptor||catalytic activity, acting on a protein
	TraesCS5D01G525500	Leucine-rich repeat receptor-like protein kinase	PF13855:Leucine rich repeat	22.3098	0	6.95248	0.00012461	158.054	0	9.82614	1.90854e-12	80.2257	0	9.05301	4.36744e-10	584.566	0	11.6814	6.33763e-19					GO:0005515||GO:0003674||GO:0005488	protein binding||molecular_function||binding
	TraesCS4A01G110300	Kinase family protein	PF00069:Protein kinase domain	37.5672	5.61493	2.74932	0.00332341	3391.26	5.4336	9.3048	2.19749e-111	1414.15	4.71129	8.24625	8.76303e-79	241.919	5.55138	5.45826	1.27066e-20	GO:0006468||GO:0008152||GO:0006464||GO:0006793||GO:0006796||GO:0006807||GO:0008150||GO:0009987||GO:0016310||GO:0019538||GO:0036211||GO:0043170||GO:0043412||GO:0044237||GO:0044238||GO:0044260||GO:0044267||GO:0071704||GO:1901564	protein phosphorylation||metabolic process||cellular protein modification process||phosphorus metabolic process||phosphate-containing compound metabolic process||nitrogen compound metabolic process||biological_process||cellular process||phosphorylation||protein metabolic process||protein modification process||macromolecule metabolic process||macromolecule modification||cellular metabolic process|…			GO:0004672||GO:0005524||GO:0003674||GO:0003824||GO:0016301||GO:0016740||GO:0016772||GO:0016773||GO:0140096||GO:0000166||GO:0005488||GO:0008144||GO:0017076||GO:0030554||GO:0032553||GO:0032555||GO:0032559||GO:0035639||GO:0036094||GO:0043167||GO:0043168||GO:0097159||GO:0097367||GO:1901265||GO:1901363	protein kinase activity||ATP binding||molecular_function||catalytic activity||kinase activity||transferase activity||transferase activity, transferring phosphorus-containing groups||phosphotransferase activity, alcohol group as acceptor||catalytic activity, acting on a protein||nucleotide binding||binding||drug binding||purine nucleotide binding||adenyl nucleotide binding||ribonucleotide binding|…
	TraesCS2B01G233800	Protein kinase-like	PF03109:ABC1 family	130.55	18.5355	2.8092	1.04037e-07	400.577	17.8809	4.47544	1.69905e-20	902.131	15.5743	5.84606	2.89497e-43	195.535	18.3109	3.4104	1.01895e-07	--	--	--	--	--	--
	TraesCS1B01G344900	Inositol-tetrakisphosphate 1-kinase	PF05770:Inositol 1, 3, 4-trisphosphate 5/6-kinase	235.715	112.036	1.07638	0.00563595	811.314	108.452	2.90567	7.45634e-22	1011.51	93.9752	3.43018	4.10332e-33	454.789	110.804	2.03888	1.64467e-08	GO:0032957||GO:0008152||GO:0006066||GO:0006793||GO:0006796||GO:0008150||GO:0009987||GO:0019637||GO:0019751||GO:0043647||GO:0044237||GO:0044281||GO:0071704||GO:1901615	inositol trisphosphate metabolic process||metabolic process||alcohol metabolic process||phosphorus metabolic process||phosphate-containing compound metabolic process||biological_process||cellular process||organophosphate metabolic process||polyol metabolic process||inositol phosphate metabolic process||cellular metabolic process||small molecule metabolic process||organic substance metabolic proce…	GO:0005622||GO:0005575||GO:0005623||GO:0044464	intracellular||cellular_component||cell||cell part	GO:0000287||GO:0005524||GO:0047325||GO:0052725||GO:0052726||GO:0003674||GO:0005488||GO:0046872||GO:0043167||GO:0043169||GO:0000166||GO:0008144||GO:0017076||GO:0030554||GO:0032553||GO:0032555||GO:0032559||GO:0035639||GO:0036094||GO:0043168||GO:0097159||GO:0097367||GO:1901265||GO:1901363||GO:0003824||GO:0016301||GO:0016740||GO:0016772||GO:0016773||GO:0051765||GO:0051766	magnesium ion binding||ATP binding||inositol tetrakisphosphate 1-kinase activity||inositol-1,3,4-trisphosphate 6-kinase activity||inositol-1,3,4-trisphosphate 5-kinase activity||molecular_function||binding||metal ion binding||ion binding||cation binding||nucleotide binding||drug binding||purine nucleotide binding||adenyl nucleotide binding||ribonucleotide binding||purine ribonucleotide binding||a…
	TraesCS1A01G121800	Phosphatidylinositol-4-phosphate 5-kinase family protein	PF13359:DDE superfamily endonuclease	105.61	0.302509	8.23424	6.18508e-09	543.477	0.29026	10.6466	1.48056e-16	138.124	0.254783	8.87521	9.89097e-09	49.8533	0.29844	7.16826	1.52901e-05	--	--	--	--	--	--
	TraesCS1D01G333500	Inositol-tetrakisphosphate 1-kinase	PF05770:Inositol 1, 3, 4-trisphosphate 5/6-kinase	387.369	152.228	1.34671	3.42468e-08	863.595	147.178	2.55188	1.09943e-24	1030.06	127.76	3.01032	1.99397e-35	1210.61	150.503	3.00705	3.78926e-32	GO:0032957||GO:0008152||GO:0006066||GO:0006793||GO:0006796||GO:0008150||GO:0009987||GO:0019637||GO:0019751||GO:0043647||GO:0044237||GO:0044281||GO:0071704||GO:1901615	inositol trisphosphate metabolic process||metabolic process||alcohol metabolic process||phosphorus metabolic process||phosphate-containing compound metabolic process||biological_process||cellular process||organophosphate metabolic process||polyol metabolic process||inositol phosphate metabolic process||cellular metabolic process||small molecule metabolic process||organic substance metabolic proce…	GO:0005622||GO:0005575||GO:0005623||GO:0044464	intracellular||cellular_component||cell||cell part	GO:0000287||GO:0005524||GO:0047325||GO:0052725||GO:0052726||GO:0003674||GO:0005488||GO:0046872||GO:0043167||GO:0043169||GO:0000166||GO:0008144||GO:0017076||GO:0030554||GO:0032553||GO:0032555||GO:0032559||GO:0035639||GO:0036094||GO:0043168||GO:0097159||GO:0097367||GO:1901265||GO:1901363||GO:0003824||GO:0016301||GO:0016740||GO:0016772||GO:0016773||GO:0051765||GO:0051766	magnesium ion binding||ATP binding||inositol tetrakisphosphate 1-kinase activity||inositol-1,3,4-trisphosphate 6-kinase activity||inositol-1,3,4-trisphosphate 5-kinase activity||molecular_function||binding||metal ion binding||ion binding||cation binding||nucleotide binding||drug binding||purine nucleotide binding||adenyl nucleotide binding||ribonucleotide binding||purine ribonucleotide binding||a…
	TraesCS4D01G194700	Kinase family protein	PF00069:Protein kinase domain	67.3361	9.28756	2.8663	0.000138293	2022.04	8.99595	7.83503	2.32512e-104	995.481	7.78869	7.01596	1.67901e-71	159.194	9.18608	4.12648	4.55096e-11	GO:0006468||GO:0008152||GO:0006464||GO:0006793||GO:0006796||GO:0006807||GO:0008150||GO:0009987||GO:0016310||GO:0019538||GO:0036211||GO:0043170||GO:0043412||GO:0044237||GO:0044238||GO:0044260||GO:0044267||GO:0071704||GO:1901564	protein phosphorylation||metabolic process||cellular protein modification process||phosphorus metabolic process||phosphate-containing compound metabolic process||nitrogen compound metabolic process||biological_process||cellular process||phosphorylation||protein metabolic process||protein modification process||macromolecule metabolic process||macromolecule modification||cellular metabolic process|…			GO:0004672||GO:0005524||GO:0003674||GO:0003824||GO:0016301||GO:0016740||GO:0016772||GO:0016773||GO:0140096||GO:0000166||GO:0005488||GO:0008144||GO:0017076||GO:0030554||GO:0032553||GO:0032555||GO:0032559||GO:0035639||GO:0036094||GO:0043167||GO:0043168||GO:0097159||GO:0097367||GO:1901265||GO:1901363	protein kinase activity||ATP binding||molecular_function||catalytic activity||kinase activity||transferase activity||transferase activity, transferring phosphorus-containing groups||phosphotransferase activity, alcohol group as acceptor||catalytic activity, acting on a protein||nucleotide binding||binding||drug binding||purine nucleotide binding||adenyl nucleotide binding||ribonucleotide binding|…
	TraesCS3B01G370600	Homoserine kinase	-	102.442	33.9518	1.59135	0.00180102	228.078	32.8114	2.79419	4.40278e-11	311.758	28.5006	3.44908	1.98713e-12	491.419	33.5625	3.86993	2.21709e-13	--	--	--	--	--	--
	TraesCS6D01G196700	Kinase family protein	PF00069:Protein kinase domain	123.959	52.657	1.23455	0.0066906	291.834	50.9088	2.51839	7.0696e-12	423.05	44.1954	3.25806	1.158e-22	249.692	52.0572	2.26127	1.13329e-08	GO:0006468||GO:0008152||GO:0006464||GO:0006793||GO:0006796||GO:0006807||GO:0008150||GO:0009987||GO:0016310||GO:0019538||GO:0036211||GO:0043170||GO:0043412||GO:0044237||GO:0044238||GO:0044260||GO:0044267||GO:0071704||GO:1901564	protein phosphorylation||metabolic process||cellular protein modification process||phosphorus metabolic process||phosphate-containing compound metabolic process||nitrogen compound metabolic process||biological_process||cellular process||phosphorylation||protein metabolic process||protein modification process||macromolecule metabolic process||macromolecule modification||cellular metabolic process|…			GO:0004672||GO:0005524||GO:0003674||GO:0003824||GO:0016301||GO:0016740||GO:0016772||GO:0016773||GO:0140096||GO:0000166||GO:0005488||GO:0008144||GO:0017076||GO:0030554||GO:0032553||GO:0032555||GO:0032559||GO:0035639||GO:0036094||GO:0043167||GO:0043168||GO:0097159||GO:0097367||GO:1901265||GO:1901363	protein kinase activity||ATP binding||molecular_function||catalytic activity||kinase activity||transferase activity||transferase activity, transferring phosphorus-containing groups||phosphotransferase activity, alcohol group as acceptor||catalytic activity, acting on a protein||nucleotide binding||binding||drug binding||purine nucleotide binding||adenyl nucleotide binding||ribonucleotide binding|…
	TraesCS5D01G216400	Kinase-like protein	PF07714:Protein tyrosine kinase	28.5728	0	7.30978	1.92024e-05	24.532	0	7.1399	0.00105754	20.0198	0	7.05052	0.000512162	62.1112	0	8.44696	1.22289e-07	GO:0006468||GO:0008152||GO:0006464||GO:0006793||GO:0006796||GO:0006807||GO:0008150||GO:0009987||GO:0016310||GO:0019538||GO:0036211||GO:0043170||GO:0043412||GO:0044237||GO:0044238||GO:0044260||GO:0044267||GO:0071704||GO:1901564	protein phosphorylation||metabolic process||cellular protein modification process||phosphorus metabolic process||phosphate-containing compound metabolic process||nitrogen compound metabolic process||biological_process||cellular process||phosphorylation||protein metabolic process||protein modification process||macromolecule metabolic process||macromolecule modification||cellular metabolic process|…			GO:0004672||GO:0003674||GO:0003824||GO:0016301||GO:0016740||GO:0016772||GO:0016773||GO:0140096	protein kinase activity||molecular_function||catalytic activity||kinase activity||transferase activity||transferase activity, transferring phosphorus-containing groups||phosphotransferase activity, alcohol group as acceptor||catalytic activity, acting on a protein
	TraesCS5B01G381500	Non-specific serine/threonine protein kinase	PF00069:Protein kinase domain|PF03822:NAF domain	1802.44	245.55	2.87501	7.53098e-58	2005.49	237.443	3.07782	1.89139e-47	3095.7	206.062	3.90855	1.64564e-70	1037.05	242.784	2.09434	3.17127e-16	GO:0006468||GO:0007165||GO:0008152||GO:0006464||GO:0006793||GO:0006796||GO:0006807||GO:0008150||GO:0009987||GO:0016310||GO:0019538||GO:0036211||GO:0043170||GO:0043412||GO:0044237||GO:0044238||GO:0044260||GO:0044267||GO:0071704||GO:1901564||GO:0007154||GO:0023052||GO:0050789||GO:0050794||GO:0050896||GO:0051716||GO:0065007	protein phosphorylation||signal transduction||metabolic process||cellular protein modification process||phosphorus metabolic process||phosphate-containing compound metabolic process||nitrogen compound metabolic process||biological_process||cellular process||phosphorylation||protein metabolic process||protein modification process||macromolecule metabolic process||macromolecule modification||cellul…			GO:0004672||GO:0005524||GO:0003674||GO:0003824||GO:0016301||GO:0016740||GO:0016772||GO:0016773||GO:0140096||GO:0000166||GO:0005488||GO:0008144||GO:0017076||GO:0030554||GO:0032553||GO:0032555||GO:0032559||GO:0035639||GO:0036094||GO:0043167||GO:0043168||GO:0097159||GO:0097367||GO:1901265||GO:1901363	protein kinase activity||ATP binding||molecular_function||catalytic activity||kinase activity||transferase activity||transferase activity, transferring phosphorus-containing groups||phosphotransferase activity, alcohol group as acceptor||catalytic activity, acting on a protein||nucleotide binding||binding||drug binding||purine nucleotide binding||adenyl nucleotide binding||ribonucleotide binding|…
	TraesCS4B01G104900	Kinase	PF00069:Protein kinase domain	470.772	220.6	1.09332	0.000547618	1020.84	213.524	2.2577	1.57041e-12	912.967	185.028	2.30309	1.41834e-12	559.794	218.194	1.35941	0.00154901	GO:0006468||GO:0008152||GO:0006464||GO:0006793||GO:0006796||GO:0006807||GO:0008150||GO:0009987||GO:0016310||GO:0019538||GO:0036211||GO:0043170||GO:0043412||GO:0044237||GO:0044238||GO:0044260||GO:0044267||GO:0071704||GO:1901564	protein phosphorylation||metabolic process||cellular protein modification process||phosphorus metabolic process||phosphate-containing compound metabolic process||nitrogen compound metabolic process||biological_process||cellular process||phosphorylation||protein metabolic process||protein modification process||macromolecule metabolic process||macromolecule modification||cellular metabolic process|…			GO:0004672||GO:0005524||GO:0003674||GO:0003824||GO:0016301||GO:0016740||GO:0016772||GO:0016773||GO:0140096||GO:0000166||GO:0005488||GO:0008144||GO:0017076||GO:0030554||GO:0032553||GO:0032555||GO:0032559||GO:0035639||GO:0036094||GO:0043167||GO:0043168||GO:0097159||GO:0097367||GO:1901265||GO:1901363	protein kinase activity||ATP binding||molecular_function||catalytic activity||kinase activity||transferase activity||transferase activity, transferring phosphorus-containing groups||phosphotransferase activity, alcohol group as acceptor||catalytic activity, acting on a protein||nucleotide binding||binding||drug binding||purine nucleotide binding||adenyl nucleotide binding||ribonucleotide binding|…
	TraesCS1A01G066200	Lectin receptor kinase-like protein	PF00139:Legume lectin domain|PF00069:Protein kinase domain	501.057	243.765	1.03911	0.000130353	510.704	235.546	1.11531	0.00217667	693.219	204.644	1.75932	3.00201e-08	611.562	240.954	1.34291	2.74858e-05	GO:0006468||GO:0008152||GO:0006464||GO:0006793||GO:0006796||GO:0006807||GO:0008150||GO:0009987||GO:0016310||GO:0019538||GO:0036211||GO:0043170||GO:0043412||GO:0044237||GO:0044238||GO:0044260||GO:0044267||GO:0071704||GO:1901564	protein phosphorylation||metabolic process||cellular protein modification process||phosphorus metabolic process||phosphate-containing compound metabolic process||nitrogen compound metabolic process||biological_process||cellular process||phosphorylation||protein metabolic process||protein modification process||macromolecule metabolic process||macromolecule modification||cellular metabolic process|…			GO:0030246||GO:0004672||GO:0005524||GO:0003674||GO:0005488||GO:0003824||GO:0016301||GO:0016740||GO:0016772||GO:0016773||GO:0140096||GO:0000166||GO:0008144||GO:0017076||GO:0030554||GO:0032553||GO:0032555||GO:0032559||GO:0035639||GO:0036094||GO:0043167||GO:0043168||GO:0097159||GO:0097367||GO:1901265||GO:1901363	carbohydrate binding||protein kinase activity||ATP binding||molecular_function||binding||catalytic activity||kinase activity||transferase activity||transferase activity, transferring phosphorus-containing groups||phosphotransferase activity, alcohol group as acceptor||catalytic activity, acting on a protein||nucleotide binding||drug binding||purine nucleotide binding||adenyl nucleotide binding||r…
	TraesCS5A01G377900	Non-specific serine/threonine protein kinase	PF03822:NAF domain|PF00069:Protein kinase domain	1217.68	321.956	1.91893	3.0515e-19	1809.86	311.432	2.5392	1.05907e-26	3615.15	270.151	3.74267	4.26023e-76	1058.38	318.341	1.73334	6.43115e-09	GO:0007165||GO:0006468||GO:0007154||GO:0008150||GO:0009987||GO:0023052||GO:0050789||GO:0050794||GO:0050896||GO:0051716||GO:0065007||GO:0008152||GO:0006464||GO:0006793||GO:0006796||GO:0006807||GO:0016310||GO:0019538||GO:0036211||GO:0043170||GO:0043412||GO:0044237||GO:0044238||GO:0044260||GO:0044267||GO:0071704||GO:1901564	signal transduction||protein phosphorylation||cell communication||biological_process||cellular process||signaling||regulation of biological process||regulation of cellular process||response to stimulus||cellular response to stimulus||biological regulation||metabolic process||cellular protein modification process||phosphorus metabolic process||phosphate-containing compound metabolic process||nitro…			GO:0004672||GO:0005524||GO:0003674||GO:0003824||GO:0016301||GO:0016740||GO:0016772||GO:0016773||GO:0140096||GO:0000166||GO:0005488||GO:0008144||GO:0017076||GO:0030554||GO:0032553||GO:0032555||GO:0032559||GO:0035639||GO:0036094||GO:0043167||GO:0043168||GO:0097159||GO:0097367||GO:1901265||GO:1901363	protein kinase activity||ATP binding||molecular_function||catalytic activity||kinase activity||transferase activity||transferase activity, transferring phosphorus-containing groups||phosphotransferase activity, alcohol group as acceptor||catalytic activity, acting on a protein||nucleotide binding||binding||drug binding||purine nucleotide binding||adenyl nucleotide binding||ribonucleotide binding|…
	TraesCS1D01G082600	Non-specific serine/threonine protein kinase	PF03822:NAF domain|PF00069:Protein kinase domain	300.232	122.543	1.29174	7.69147e-05	1281.06	118.383	3.43452	7.91728e-27	1646.18	102.893	3.9985	8.16706e-42	875.049	121.113	2.85177	6.57977e-16	GO:0007165||GO:0006468||GO:0007154||GO:0008150||GO:0009987||GO:0023052||GO:0050789||GO:0050794||GO:0050896||GO:0051716||GO:0065007||GO:0008152||GO:0006464||GO:0006793||GO:0006796||GO:0006807||GO:0016310||GO:0019538||GO:0036211||GO:0043170||GO:0043412||GO:0044237||GO:0044238||GO:0044260||GO:0044267||GO:0071704||GO:1901564	signal transduction||protein phosphorylation||cell communication||biological_process||cellular process||signaling||regulation of biological process||regulation of cellular process||response to stimulus||cellular response to stimulus||biological regulation||metabolic process||cellular protein modification process||phosphorus metabolic process||phosphate-containing compound metabolic process||nitro…			GO:0004672||GO:0005524||GO:0003674||GO:0003824||GO:0016301||GO:0016740||GO:0016772||GO:0016773||GO:0140096||GO:0000166||GO:0005488||GO:0008144||GO:0017076||GO:0030554||GO:0032553||GO:0032555||GO:0032559||GO:0035639||GO:0036094||GO:0043167||GO:0043168||GO:0097159||GO:0097367||GO:1901265||GO:1901363	protein kinase activity||ATP binding||molecular_function||catalytic activity||kinase activity||transferase activity||transferase activity, transferring phosphorus-containing groups||phosphotransferase activity, alcohol group as acceptor||catalytic activity, acting on a protein||nucleotide binding||binding||drug binding||purine nucleotide binding||adenyl nucleotide binding||ribonucleotide binding|…
	TraesCS5B01G526500	Leucine-rich repeat receptor-like protein kinase	PF13855:Leucine rich repeat	793.784	8.73087	6.49968	1.64047e-70	1178.28	8.43103	7.11846	8.82715e-74	1753.15	7.33291	7.89487	2.57806e-92	3036.12	8.62703	8.45194	6.34269e-92					GO:0005515||GO:0003674||GO:0005488	protein binding||molecular_function||binding
	TraesCS7D01G159400	Inositol-tetrakisphosphate 1-kinase	PF05770:Inositol 1, 3, 4-trisphosphate 5/6-kinase	428.965	85.9294	2.3184	1.42365e-11	5274.62	83.1464	5.98628	5.97081e-72	12094	72.0767	7.38943	3.42014e-91	3250.83	84.9958	5.25652	5.86955e-38	GO:0032957||GO:0008152||GO:0006066||GO:0006793||GO:0006796||GO:0008150||GO:0009987||GO:0019637||GO:0019751||GO:0043647||GO:0044237||GO:0044281||GO:0071704||GO:1901615	inositol trisphosphate metabolic process||metabolic process||alcohol metabolic process||phosphorus metabolic process||phosphate-containing compound metabolic process||biological_process||cellular process||organophosphate metabolic process||polyol metabolic process||inositol phosphate metabolic process||cellular metabolic process||small molecule metabolic process||organic substance metabolic proce…	GO:0005622||GO:0005575||GO:0005623||GO:0044464	intracellular||cellular_component||cell||cell part	GO:0000287||GO:0005524||GO:0047325||GO:0052725||GO:0052726||GO:0003674||GO:0005488||GO:0046872||GO:0043167||GO:0043169||GO:0000166||GO:0008144||GO:0017076||GO:0030554||GO:0032553||GO:0032555||GO:0032559||GO:0035639||GO:0036094||GO:0043168||GO:0097159||GO:0097367||GO:1901265||GO:1901363||GO:0003824||GO:0016301||GO:0016740||GO:0016772||GO:0016773||GO:0051765||GO:0051766	magnesium ion binding||ATP binding||inositol tetrakisphosphate 1-kinase activity||inositol-1,3,4-trisphosphate 6-kinase activity||inositol-1,3,4-trisphosphate 5-kinase activity||molecular_function||binding||metal ion binding||ion binding||cation binding||nucleotide binding||drug binding||purine nucleotide binding||adenyl nucleotide binding||ribonucleotide binding||purine ribonucleotide binding||a…
	TraesCS4D01G198600	Mitogen-activated protein kinase	PF00069:Protein kinase domain	179.138	60.8434	1.56055	0.00453988	4959.06	58.9869	6.39527	5.31224e-18	11474.9	50.9952	7.8154	6.61535e-28	3178.26	60.2051	5.72575	1.38574e-32	GO:0006468||GO:0008152||GO:0006464||GO:0006793||GO:0006796||GO:0006807||GO:0008150||GO:0009987||GO:0016310||GO:0019538||GO:0036211||GO:0043170||GO:0043412||GO:0044237||GO:0044238||GO:0044260||GO:0044267||GO:0071704||GO:1901564	protein phosphorylation||metabolic process||cellular protein modification process||phosphorus metabolic process||phosphate-containing compound metabolic process||nitrogen compound metabolic process||biological_process||cellular process||phosphorylation||protein metabolic process||protein modification process||macromolecule metabolic process||macromolecule modification||cellular metabolic process|…			GO:0004672||GO:0005524||GO:0003674||GO:0003824||GO:0016301||GO:0016740||GO:0016772||GO:0016773||GO:0140096||GO:0000166||GO:0005488||GO:0008144||GO:0017076||GO:0030554||GO:0032553||GO:0032555||GO:0032559||GO:0035639||GO:0036094||GO:0043167||GO:0043168||GO:0097159||GO:0097367||GO:1901265||GO:1901363	protein kinase activity||ATP binding||molecular_function||catalytic activity||kinase activity||transferase activity||transferase activity, transferring phosphorus-containing groups||phosphotransferase activity, alcohol group as acceptor||catalytic activity, acting on a protein||nucleotide binding||binding||drug binding||purine nucleotide binding||adenyl nucleotide binding||ribonucleotide binding|…
	TraesCS6D01G390100	Phosphatidylinositol-4-phosphate 5-kinase, putative	PF01504:Phosphatidylinositol-4-phosphate 5-Kinase|PF02493:MORN repeat	132.479	53.813	1.29949	0.00968192	152.149	51.987	1.54863	0.00796714	136.793	45.1862	1.59727	0.00357589	259.127	53.1817	2.28367	4.41278e-06	GO:0046488||GO:0008152||GO:0006629||GO:0006644||GO:0006650||GO:0006793||GO:0006796||GO:0008150||GO:0009987||GO:0019637||GO:0044237||GO:0044238||GO:0044255||GO:0046486||GO:0071704	phosphatidylinositol metabolic process||metabolic process||lipid metabolic process||phospholipid metabolic process||glycerophospholipid metabolic process||phosphorus metabolic process||phosphate-containing compound metabolic process||biological_process||cellular process||organophosphate metabolic process||cellular metabolic process||primary metabolic process||cellular lipid metabolic process||gly…			GO:0016307||GO:0003674||GO:0003824||GO:0016301||GO:0016740||GO:0016772||GO:0016773	phosphatidylinositol phosphate kinase activity||molecular_function||catalytic activity||kinase activity||transferase activity||transferase activity, transferring phosphorus-containing groups||phosphotransferase activity, alcohol group as acceptor
	TraesCS7A01G335300	Mitogen-activated protein kinase	PF00069:Protein kinase domain	133.786	33.9396	1.98089	8.99373e-06	210.408	32.846	2.67998	2.38922e-08	69.3503	28.4689	1.28473	0.049727	118.384	33.568	1.81918	0.00271312	GO:0006468||GO:0008152||GO:0006464||GO:0006793||GO:0006796||GO:0006807||GO:0008150||GO:0009987||GO:0016310||GO:0019538||GO:0036211||GO:0043170||GO:0043412||GO:0044237||GO:0044238||GO:0044260||GO:0044267||GO:0071704||GO:1901564	protein phosphorylation||metabolic process||cellular protein modification process||phosphorus metabolic process||phosphate-containing compound metabolic process||nitrogen compound metabolic process||biological_process||cellular process||phosphorylation||protein metabolic process||protein modification process||macromolecule metabolic process||macromolecule modification||cellular metabolic process|…			GO:0004672||GO:0005524||GO:0003674||GO:0003824||GO:0016301||GO:0016740||GO:0016772||GO:0016773||GO:0140096||GO:0000166||GO:0005488||GO:0008144||GO:0017076||GO:0030554||GO:0032553||GO:0032555||GO:0032559||GO:0035639||GO:0036094||GO:0043167||GO:0043168||GO:0097159||GO:0097367||GO:1901265||GO:1901363	protein kinase activity||ATP binding||molecular_function||catalytic activity||kinase activity||transferase activity||transferase activity, transferring phosphorus-containing groups||phosphotransferase activity, alcohol group as acceptor||catalytic activity, acting on a protein||nucleotide binding||binding||drug binding||purine nucleotide binding||adenyl nucleotide binding||ribonucleotide binding|…
	TraesCS3A01G527700	Protein kinase family protein	PF07714:Protein tyrosine kinase|PF13947:Wall-associated receptor kinase galacturonan-binding	187.997	81.344	1.2108	0.0339652	568.862	78.6406	2.85605	1.12389e-09	120.065	68.2876	0.814774	0.270999	768.843	80.3956	3.25852	1.07605e-10	GO:0006468||GO:0008152||GO:0006464||GO:0006793||GO:0006796||GO:0006807||GO:0008150||GO:0009987||GO:0016310||GO:0019538||GO:0036211||GO:0043170||GO:0043412||GO:0044237||GO:0044238||GO:0044260||GO:0044267||GO:0071704||GO:1901564	protein phosphorylation||metabolic process||cellular protein modification process||phosphorus metabolic process||phosphate-containing compound metabolic process||nitrogen compound metabolic process||biological_process||cellular process||phosphorylation||protein metabolic process||protein modification process||macromolecule metabolic process||macromolecule modification||cellular metabolic process|…			GO:0004672||GO:0030247||GO:0003674||GO:0003824||GO:0016301||GO:0016740||GO:0016772||GO:0016773||GO:0140096||GO:0001871||GO:0030246||GO:0005488	protein kinase activity||polysaccharide binding||molecular_function||catalytic activity||kinase activity||transferase activity||transferase activity, transferring phosphorus-containing groups||phosphotransferase activity, alcohol group as acceptor||catalytic activity, acting on a protein||pattern binding||carbohydrate binding||binding
	TraesCS4B01G193700	Kinase family protein	PF00069:Protein kinase domain	191.918	9.96781	4.25647	1.77803e-21	2566.67	9.63733	8.04305	2.01184e-115	509.066	8.36386	5.91883	2.01036e-28	150.288	9.85752	3.92371	3.10221e-09	GO:0006468||GO:0008152||GO:0006464||GO:0006793||GO:0006796||GO:0006807||GO:0008150||GO:0009987||GO:0016310||GO:0019538||GO:0036211||GO:0043170||GO:0043412||GO:0044237||GO:0044238||GO:0044260||GO:0044267||GO:0071704||GO:1901564	protein phosphorylation||metabolic process||cellular protein modification process||phosphorus metabolic process||phosphate-containing compound metabolic process||nitrogen compound metabolic process||biological_process||cellular process||phosphorylation||protein metabolic process||protein modification process||macromolecule metabolic process||macromolecule modification||cellular metabolic process|…			GO:0004672||GO:0005524||GO:0003674||GO:0003824||GO:0016301||GO:0016740||GO:0016772||GO:0016773||GO:0140096||GO:0000166||GO:0005488||GO:0008144||GO:0017076||GO:0030554||GO:0032553||GO:0032555||GO:0032559||GO:0035639||GO:0036094||GO:0043167||GO:0043168||GO:0097159||GO:0097367||GO:1901265||GO:1901363	protein kinase activity||ATP binding||molecular_function||catalytic activity||kinase activity||transferase activity||transferase activity, transferring phosphorus-containing groups||phosphotransferase activity, alcohol group as acceptor||catalytic activity, acting on a protein||nucleotide binding||binding||drug binding||purine nucleotide binding||adenyl nucleotide binding||ribonucleotide binding|…
	TraesCS1D01G037000	Cysteine-rich receptor-kinase-like protein	PF01657:Salt stress response/antifungal	2.77448	23.8811	-3.1343	0.0296622	0	23.1062	-6.91234	0.000828148	3.84356	20.0359	-2.37553	0.109073	0	23.615	-7.005	0.000441186	--	--	--	--	--	--
	TraesCS6D01G236400	Kinase, putative	PF00069:Protein kinase domain	41.3731	106.171	-1.35824	0.00624108	25.5367	102.682	-2.00724	0.000299018	18.098	89.0985	-2.29784	6.05122e-05	21.5006	104.967	-2.2876	2.5601e-05	GO:0006468||GO:0008152||GO:0006464||GO:0006793||GO:0006796||GO:0006807||GO:0008150||GO:0009987||GO:0016310||GO:0019538||GO:0036211||GO:0043170||GO:0043412||GO:0044237||GO:0044238||GO:0044260||GO:0044267||GO:0071704||GO:1901564	protein phosphorylation||metabolic process||cellular protein modification process||phosphorus metabolic process||phosphate-containing compound metabolic process||nitrogen compound metabolic process||biological_process||cellular process||phosphorylation||protein metabolic process||protein modification process||macromolecule metabolic process||macromolecule modification||cellular metabolic process|…			GO:0004672||GO:0005524||GO:0003674||GO:0003824||GO:0016301||GO:0016740||GO:0016772||GO:0016773||GO:0140096||GO:0000166||GO:0005488||GO:0008144||GO:0017076||GO:0030554||GO:0032553||GO:0032555||GO:0032559||GO:0035639||GO:0036094||GO:0043167||GO:0043168||GO:0097159||GO:0097367||GO:1901265||GO:1901363	protein kinase activity||ATP binding||molecular_function||catalytic activity||kinase activity||transferase activity||transferase activity, transferring phosphorus-containing groups||phosphotransferase activity, alcohol group as acceptor||catalytic activity, acting on a protein||nucleotide binding||binding||drug binding||purine nucleotide binding||adenyl nucleotide binding||ribonucleotide binding|…
	TraesCS7D01G344900	Leucine-rich repeat receptor-like protein kinase	PF13855:Leucine rich repeat|PF08263:Leucine rich repeat N-terminal domain	122.367	288.03	-1.2368	0.000241652	129.003	278.249	-1.10879	0.00972169	50.0151	241.834	-2.27514	1.14673e-07	21.5967	284.687	-3.72395	9.95103e-16					GO:0005515||GO:0003674||GO:0005488	protein binding||molecular_function||binding
	TraesCS1A01G024400	Receptor-kinase, putative	PF08263:Leucine rich repeat N-terminal domain|PF13855:Leucine rich repeat|PF07714:Protein tyrosine kinase	164.311	361.116	-1.13462	2.54014e-05	99.4178	349.297	-1.81375	3.5837e-08	58.7781	303.023	-2.36462	2.19124e-10	142.419	357.045	-1.32512	0.000107663	GO:0006468||GO:0008152||GO:0006464||GO:0006793||GO:0006796||GO:0006807||GO:0008150||GO:0009987||GO:0016310||GO:0019538||GO:0036211||GO:0043170||GO:0043412||GO:0044237||GO:0044238||GO:0044260||GO:0044267||GO:0071704||GO:1901564	protein phosphorylation||metabolic process||cellular protein modification process||phosphorus metabolic process||phosphate-containing compound metabolic process||nitrogen compound metabolic process||biological_process||cellular process||phosphorylation||protein metabolic process||protein modification process||macromolecule metabolic process||macromolecule modification||cellular metabolic process|…			GO:0005515||GO:0004672||GO:0003674||GO:0005488||GO:0003824||GO:0016301||GO:0016740||GO:0016772||GO:0016773||GO:0140096	protein binding||protein kinase activity||molecular_function||binding||catalytic activity||kinase activity||transferase activity||transferase activity, transferring phosphorus-containing groups||phosphotransferase activity, alcohol group as acceptor||catalytic activity, acting on a protein
	TraesCS7A01G337300	Leucine-rich repeat receptor-like protein kinase	PF13855:Leucine rich repeat	280.54	664.132	-1.24232	7.83365e-08	169.675	642.089	-1.91978	1.02739e-12	97.9618	557.427	-2.509	7.63237e-17	44.5196	656.542	-3.87923	9.28617e-21					GO:0005515||GO:0003674||GO:0005488	protein binding||molecular_function||binding
	TraesCS2B01G344900	Receptor-like kinase	PF00069:Protein kinase domain	50.8572	192.9	-1.91998	5.51512e-06	81.8251	186.742	-1.18957	0.0119749	74.6657	161.797	-1.11553	0.0208903	75.2388	190.784	-1.34059	0.0213437	GO:0006468||GO:0008152||GO:0006464||GO:0006793||GO:0006796||GO:0006807||GO:0008150||GO:0009987||GO:0016310||GO:0019538||GO:0036211||GO:0043170||GO:0043412||GO:0044237||GO:0044238||GO:0044260||GO:0044267||GO:0071704||GO:1901564	protein phosphorylation||metabolic process||cellular protein modification process||phosphorus metabolic process||phosphate-containing compound metabolic process||nitrogen compound metabolic process||biological_process||cellular process||phosphorylation||protein metabolic process||protein modification process||macromolecule metabolic process||macromolecule modification||cellular metabolic process|…			GO:0004672||GO:0005524||GO:0003674||GO:0003824||GO:0016301||GO:0016740||GO:0016772||GO:0016773||GO:0140096||GO:0000166||GO:0005488||GO:0008144||GO:0017076||GO:0030554||GO:0032553||GO:0032555||GO:0032559||GO:0035639||GO:0036094||GO:0043167||GO:0043168||GO:0097159||GO:0097367||GO:1901265||GO:1901363	protein kinase activity||ATP binding||molecular_function||catalytic activity||kinase activity||transferase activity||transferase activity, transferring phosphorus-containing groups||phosphotransferase activity, alcohol group as acceptor||catalytic activity, acting on a protein||nucleotide binding||binding||drug binding||purine nucleotide binding||adenyl nucleotide binding||ribonucleotide binding|…

## Sheet: Supplemental table S3
Supplemental table S3. Differentially expressed transcription factors shared by all time points under cold stress
Gene ID	Function	Gene_description	J2vsJ1_J2	J2vsJ1_J1	J2vsJ1_log2FoldChange	J2vsJ1_pvalue	J2vsJ1_padj	J3vsJ1_J3	J3vsJ1_J1	J3vsJ1_log2FoldChange	J3vsJ1_pvalue	J3vsJ1_padj	J4vsJ1_J4	J4vsJ1_J1	J4vsJ1_log2FoldChange	J4vsJ1_pvalue	J4vsJ1_padj	J5vsJ1_J5	J5vsJ1_J1	J5vsJ1_log2FoldChange	J5vsJ1_pvalue	J5vsJ1_padj	Interpro_Description	GO description
TraesCS3A01G328000	Ethylene-responsive factor-like transcription factor	PF00847: AP2 domain	1209.56	61.7411	4.28516	6.37e-89	2.38e-85	2807.13	59.6368	5.55036	1.72e-102	1.09e-99	1520.11	51.8397	4.87085	1.64e-40	1.77e-38	1602.06	61.0255	4.70972	2.22e-54	7.26e-52	IPR001471: AP2/ERF domain; IPR016177: DNA-binding domain	GO:0003677 MF: DNA binding;GO:0003700 MF: transcription factor activity, sequence-specific DNA binding;GO:0006355 BP: regulation of transcription, DNA-templated
TraesCS7B01G028700	Ethylene-responsive transcription factor	PF00847: AP2 domain	534.97	147.275	1.86252	4.72e-15	7.78e-13	2288.99	142.525	4.00772	1.03e-54	2.42e-52	3225.16	123.558	4.70839	5.69e-83	1.89e-80	1153.19	145.63	2.98702	3.7e-24	2.81e-22	IPR001471: AP2/ERF domain; IPR016177: DNA-binding domain	GO:0003677 MF: DNA binding;GO:0003700 MF: transcription factor activity, sequence-specific DNA binding;GO:0006355 BP: regulation of transcription, DNA-templated
TraesCS2B01G572500	Ethylene-responsive transcription factor, putative	PF00847: AP2 domain	166.135	9.69252	4.09222	3.31e-20	8.55e-18	642.208	9.37704	6.09096	7.49e-47	1.4e-44	255.308	8.13028	4.96706	1.05e-20	4.38e-19	166.945	9.58731	4.11799	2.95e-10	5.84e-09	IPR001471: AP2/ERF domain; IPR016177: DNA-binding domain	GO:0003677 MF: DNA binding;GO:0003700 MF: transcription factor activity, sequence-specific DNA binding;GO:0006355 BP: regulation of transcription, DNA-templated
TraesCS2D01G425700	Ethylene-responsive transcription factor	PF00847: AP2 domain	894.108	22.562	5.31201	1.17e-94	6.23e-91	2448.06	21.8329	6.81345	1.22e-136	1.62e-133	1049.53	18.9273	5.79535	3.98e-56	6.8e-54	953.75	22.3126	5.42063	5.73e-60	2.38e-57	IPR001471: AP2/ERF domain; IPR016177: DNA-binding domain	GO:0003677 MF: DNA binding;GO:0003700 MF: transcription factor activity, sequence-specific DNA binding;GO:0006355 BP: regulation of transcription, DNA-templated
TraesCS7D01G127600	Ethylene-responsive transcription factor	PF00847: AP2 domain	326.583	50.1481	2.70001	3.46e-20	8.89e-18	2362.17	48.4983	5.60306	1.16e-78	4.81e-76	2853.26	42.0768	6.08035	5.3e-89	1.95e-86	950.982	49.5919	4.25903	6.41e-33	8.32e-31	IPR001471: AP2/ERF domain; IPR016177: DNA-binding domain	GO:0003677 MF: DNA binding;GO:0003700 MF: transcription factor activity, sequence-specific DNA binding;GO:0006355 BP: regulation of transcription, DNA-templated
TraesCS2A01G542700	Ethylene-responsive transcription factor, putative	PF00847: AP2 domain	2188.15	168.356	3.69976	1.23e-93	6.16e-90	4294.6	162.826	4.72122	6.93e-137	9.35e-134	1977.18	141.274	3.80691	1.35e-28	8.89e-27	2053.4	166.463	3.62467	6.9e-44	1.49e-41	IPR001471: AP2/ERF domain; IPR016177: DNA-binding domain	GO:0003677 MF: DNA binding;GO:0003700 MF: transcription factor activity, sequence-specific DNA binding;GO:0006355 BP: regulation of transcription, DNA-templated
TraesCS2A01G514300	Ethylene-responsive transcription factor	PF00847: AP2 domain	1330.92	471.618	1.49736	3.64e-15	6.09e-13	4827.5	456.433	3.40338	2.57e-53	5.76e-51	6239.51	395.615	3.97965	3.69e-65	8.13e-63	1860.62	466.424	1.99644	2.8e-13	8.09e-12	IPR001471: AP2/ERF domain; IPR016177: DNA-binding domain	GO:0003677 MF: DNA binding;GO:0003700 MF: transcription factor activity, sequence-specific DNA binding;GO:0006355 BP: regulation of transcription, DNA-templated
TraesCS4B01G299700	Ethylene-responsive transcription factor	PF00847: AP2 domain	1564.12	246.632	2.66296	4.52e-40	3.38e-37	1845.82	238.236	2.95202	2.57e-31	2.79e-29	1165.61	207.08	2.49218	5.28e-11	9.8e-10	666.448	243.77	1.44984	1.01e-05	9.33e-05	IPR001471: AP2/ERF domain; IPR016177: DNA-binding domain	GO:0003677 MF: DNA binding;GO:0003700 MF: transcription factor activity, sequence-specific DNA binding;GO:0006355 BP: regulation of transcription, DNA-templated
TraesCS2B01G448100	Ethylene-responsive transcription factor	PF00847: AP2 domain	297.936	6.71592	5.45178	8.78e-39	6.2e-36	854.078	6.48239	7.02079	3.28e-58	8.47e-56	499.8	5.64093	6.45257	7.95e-43	9.28e-41	525.312	6.63649	6.28869	1.26e-40	2.37e-38	IPR001471: AP2/ERF domain; IPR016177: DNA-binding domain	GO:0003677 MF: DNA binding;GO:0003700 MF: transcription factor activity, sequence-specific DNA binding;GO:0006355 BP: regulation of transcription, DNA-templated
TraesCS2B01G434100	Ethylene-responsive transcription factor	PF00847: AP2 domain	321.472	43.2636	2.88738	4.87e-19	1.15e-16	408.396	41.7535	3.28521	5.24e-14	2.1e-12	293.401	36.3435	3.00941	2.27e-11	4.4e-10	308.896	42.7462	2.85023	2.41e-07	3.04e-06	IPR001471: AP2/ERF domain; IPR016177: DNA-binding domain	GO:0003677 MF: DNA binding;GO:0003700 MF: transcription factor activity, sequence-specific DNA binding;GO:0006355 BP: regulation of transcription, DNA-templated
TraesCS2B01G542300	Ethylene-responsive transcription factor	PF00847: AP2 domain	978.676	313.72	1.64033	1.09e-14	1.75e-12	4002.22	303.274	3.72104	1.75e-55	4.28e-53	4484.69	263.292	4.08935	8.43e-58	1.51e-55	1172.52	310.181	1.91797	6.95e-09	1.13e-07	IPR001471: AP2/ERF domain; IPR016177: DNA-binding domain	GO:0003677 MF: DNA binding;GO:0003700 MF: transcription factor activity, sequence-specific DNA binding;GO:0006355 BP: regulation of transcription, DNA-templated
TraesCS1B01G326600	Ethylene-responsive factor-like transcription factor	PF00847: AP2 domain	1019.08	102.224	3.31199	8.01e-42	6.45e-39	1319.38	98.6801	3.73658	1.51e-31	1.67e-29	707.993	85.8526	3.04186	2.11e-11	4.1e-10	1230.27	101.024	3.60306	6.19e-22	4e-20	IPR001471: AP2/ERF domain; IPR016177: DNA-binding domain	GO:0003677 MF: DNA binding;GO:0003700 MF: transcription factor activity, sequence-specific DNA binding;GO:0006355 BP: regulation of transcription, DNA-templated
TraesCS6D01G299100	Ethylene-responsive transcription factor	PF00847: AP2 domain	124.731	1.21004	6.59678	1.78e-14	2.81e-12	7951.13	1.16104	12.6934	1.32e-15	6.1e-14	8873.16	1.01913	13.0438	1.06e-17	3.54e-16	3708.37	1.19376	11.5567	5.23e-13	1.46e-11	IPR001471: AP2/ERF domain; IPR016177: DNA-binding domain	GO:0003677 MF: DNA binding;GO:0003700 MF: transcription factor activity, sequence-specific DNA binding;GO:0006355 BP: regulation of transcription, DNA-templated
TraesCS3D01G321500	Ethylene-responsive factor-like transcription factor	PF00847: AP2 domain	1404.7	106.692	3.71547	4.19e-81	1.25e-77	4223.05	103.133	5.35278	6.18e-130	7.22e-127	2747.57	89.5475	4.93766	3.88e-63	7.88e-61	2707.4	105.483	4.67965	1.14e-72	7.5e-70	IPR001471: AP2/ERF domain; IPR016177: DNA-binding domain	GO:0003677 MF: DNA binding;GO:0003700 MF: transcription factor activity, sequence-specific DNA binding;GO:0006355 BP: regulation of transcription, DNA-templated
TraesCS6B01G350400	Ethylene-responsive transcription factor	PF00847: AP2 domain	93.5461	0.907527	6.59461	1.21e-11	1.41e-09	6619.86	0.870781	12.7776	3.05e-50	6.33e-48	9164.02	0.76435	13.4509	6.65e-55	1.11e-52	2464.04	0.895319	11.3218	9.49e-38	1.54e-35	IPR001471: AP2/ERF domain; IPR016177: DNA-binding domain	GO:0003677 MF: DNA binding;GO:0003700 MF: transcription factor activity, sequence-specific DNA binding;GO:0006355 BP: regulation of transcription, DNA-templated
TraesCS1D01G314800	Ethylene-responsive factor-like transcription factor	PF00847: AP2 domain	997.365	128.947	2.94738	1.85e-32	9.29e-30	1121.21	124.537	3.16744	2.18e-21	1.46e-19	477.995	108.265	2.14103	2.88e-06	2.74e-05	721.234	127.462	2.49832	4.23e-10	8.2e-09	IPR001471: AP2/ERF domain; IPR016177: DNA-binding domain	GO:0003677 MF: DNA binding;GO:0003700 MF: transcription factor activity, sequence-specific DNA binding;GO:0006355 BP: regulation of transcription, DNA-templated
TraesCS3B01G357500	Ethylene-responsive factor-like transcription factor	PF00847: AP2 domain	1281.44	118.585	3.4294	1.49e-49	1.71e-46	4230.17	114.478	5.2037	9.58e-74	3.59e-71	3230.69	99.5982	5.01727	1.87e-46	2.5e-44	2494.26	117.185	4.40912	3.79e-38	6.3e-36	IPR001471: AP2/ERF domain; IPR016177: DNA-binding domain	GO:0003677 MF: DNA binding;GO:0003700 MF: transcription factor activity, sequence-specific DNA binding;GO:0006355 BP: regulation of transcription, DNA-templated
TraesCS6A01G319600	Ethylene-responsive transcription factor	PF00847: AP2 domain	121.797	0.907527	6.97236	1.19e-13	1.74e-11	6182.21	0.870781	12.679	1.94e-49	3.89e-47	8331.45	0.76435	13.3137	1.39e-53	2.27e-51	2383.31	0.895319	11.2747	1.3e-36	2.02e-34	IPR001471: AP2/ERF domain; IPR016177: DNA-binding domain	GO:0003677 MF: DNA binding;GO:0003700 MF: transcription factor activity, sequence-specific DNA binding;GO:0006355 BP: regulation of transcription, DNA-templated
TraesCS2D01G099400	Ethylene insensitive 3	PF04873: Ethylene insensitive 3	1632.02	671.884	1.28035	6.39e-16	1.15e-13	1743.73	649.747	1.42431	2.43e-14	1e-12	1440.08	563.848	1.35285	1.28e-11	2.54e-10	1420.99	664.281	1.0971	1.67e-07	2.17e-06	IPR023278: Ethylene insensitive 3-like protein, DNA-binding domain	GO:0003700 MF: transcription factor activity, sequence-specific DNA binding;GO:0005634 CC: nucleus
TraesCS2D01G543900	Ethylene-responsive transcription factor, putative	PF00847: AP2 domain	2737.03	237.118	3.52976	1.15e-90	5.37e-87	5400.21	229.375	4.55835	2.78e-114	2.29e-111	3129.14	198.966	3.97555	6.78e-30	4.8e-28	3461.92	234.45	3.88505	5.16e-67	2.74e-64	IPR001471: AP2/ERF domain; IPR016177: DNA-binding domain	GO:0003677 MF: DNA binding;GO:0003700 MF: transcription factor activity, sequence-specific DNA binding;GO:0006355 BP: regulation of transcription, DNA-templated
TraesCS2A01G427700	Ethylene-responsive transcription factor, putative	PF00847: AP2 domain	716.897	25.1488	4.82623	1.12e-64	1.91e-61	763.686	24.2801	4.96954	1.05e-37	1.49e-35	285.998	21.1237	3.75648	2.86e-13	6.69e-12	813.01	24.8489	5.0277	2.2e-31	2.66e-29	IPR001471: AP2/ERF domain; IPR016177: DNA-binding domain	GO:0003677 MF: DNA binding;GO:0003700 MF: transcription factor activity, sequence-specific DNA binding;GO:0006355 BP: regulation of transcription, DNA-templated
TraesCS4A01G005400	Ethylene-responsive transcription factor	PF00847: AP2 domain	595.313	16.4421	5.18649	2.27e-64	3.77e-61	1836.09	15.9185	6.86024	4.83e-109	3.56e-106	1598.75	13.7904	6.86226	5.21e-53	8.38e-51	246.27	16.2621	3.92559	1.98e-16	7.88e-15	IPR001471: AP2/ERF domain; IPR016177: DNA-binding domain	GO:0003677 MF: DNA binding;GO:0003700 MF: transcription factor activity, sequence-specific DNA binding;GO:0006355 BP: regulation of transcription, DNA-templated
TraesCS1A01G314300	Ethylene-responsive factor-like transcription factor	PF00847: AP2 domain	1673.41	208.387	3.00311	3.25e-57	4.27e-54	2110.77	201.394	3.38785	3.54e-44	6.18e-42	1274.61	174.916	2.86437	4.7e-19	1.73e-17	1369.92	206.015	2.73216	3.22e-17	1.39e-15	IPR001471: AP2/ERF domain; IPR016177: DNA-binding domain	GO:0003677 MF: DNA binding;GO:0003700 MF: transcription factor activity, sequence-specific DNA binding;GO:0006355 BP: regulation of transcription, DNA-templated
TraesCS2D01G412200	Ethylene-responsive transcription factor	PF00847: AP2 domain	317.822	75.8902	2.06539	3.65e-16	6.81e-14	322.652	73.3705	2.13537	2.61e-11	8.23e-10	203.083	63.6923	1.6721	2.67e-06	2.56e-05	355.424	75.0304	2.24302	4.8e-07	5.74e-06	IPR001471: AP2/ERF domain; IPR016177: DNA-binding domain	GO:0003677 MF: DNA binding;GO:0003700 MF: transcription factor activity, sequence-specific DNA binding;GO:0006355 BP: regulation of transcription, DNA-templated
TraesCS2A01G415100	Ethylene-responsive transcription factor	PF00847: AP2 domain	219.691	43.0432	2.35619	7e-13	9.39e-11	143.8	41.6535	1.79028	3.83e-05	0.000473064	90.2453	36.1118	1.32307	0.00591435	0.0232702	152.433	42.5624	1.84152	0.000981899	0.00537366	IPR001471: AP2/ERF domain; IPR016177: DNA-binding domain	GO:0003677 MF: DNA binding;GO:0003700 MF: transcription factor activity, sequence-specific DNA binding;GO:0006355 BP: regulation of transcription, DNA-templated
TraesCS3D01G401200	NAC domain-containing protein	PF02365: No apical meristem (NAM) protein	443.615	94.5473	2.23068	1.45e-22	4.23e-20	757.849	91.4371	3.05174	2.02e-31	2.21e-29	642.96	79.3427	3.01898	2.67e-31	2.03e-29	1451.04	93.4787	3.95677	6.13e-59	2.44e-56	IPR003441: NAC domain	GO:0003677 MF: DNA binding;GO:0006355 BP: regulation of transcription, DNA-templated
TraesCS2D01G453900	Senescence-associated family protein (DUF581)	PF04570: zinc-finger of the FCS-type, C2-C2	734.261	27.833	4.73773	2.11e-48	2.25e-45	338.402	26.9668	3.65903	4.04e-13	1.5e-11	891.627	23.342	5.26459	4.06e-27	2.47e-25	247.383	27.525	3.17399	2.88e-07	3.59e-06	IPR007650: Zf-FLZ domain; IPR013088: Zinc finger, NHR/GATA-type	GO:0006355 BP: regulation of transcription, DNA-templated;GO:0008270 MF: zinc ion binding
TraesCS4B01G174000	NAC domain-containing protein	PF02365: No apical meristem (NAM) protein	176.12	55.4852	1.66538	2.57e-05	0.000986717	840.716	53.6882	3.97014	9.12e-44	1.56e-41	908.561	46.547	4.28747	1.63e-49	2.37e-47	737.528	54.8724	3.74938	1.31e-32	1.67e-30	IPR003441: NAC domain	GO:0003677 MF: DNA binding;GO:0006355 BP: regulation of transcription, DNA-templated
TraesCS5A01G310500	CRT-binding factor	PF00847: AP2 domain	2077.18	0.605018	11.6403	2.21e-29	9.74e-27	816.057	0.58052	10.3436	2.04e-22	1.48e-20	1689.37	0.509566	11.5979	5.26e-27	3.17e-25	178.17	0.596879	8.12258	2.02e-12	5.28e-11	IPR001471: AP2/ERF domain; IPR016177: DNA-binding domain	GO:0003677 MF: DNA binding;GO:0003700 MF: transcription factor activity, sequence-specific DNA binding;GO:0006355 BP: regulation of transcription, DNA-templated
TraesCS6D01G217800	Ethylene-responsive transcription factor	PF00847: AP2 domain	23.3134	0	7.01747	2.77e-06	0.000135998	35.0186	0	7.65137	4.68e-06	7.05e-05	16.1762	0	6.7428	0.00032095	0.0019205	31.1757	0	7.45233	1.34e-05	0.000119994	IPR001471: AP2/ERF domain; IPR016177: DNA-binding domain	GO:0003677 MF: DNA binding;GO:0003700 MF: transcription factor activity, sequence-specific DNA binding;GO:0006355 BP: regulation of transcription, DNA-templated
TraesCS3A01G259900	AP2/B3 transcription factor family protein	PF00847: AP2 domain; PF02362: B3 DNA binding domain	203.001	10.3186	4.27075	2.73e-20	7.06e-18	349.908	9.94318	5.11142	2.53e-20	1.6e-18	120.588	8.67244	3.7822	1.54e-07	1.84e-06	428.342	10.1938	5.37894	4.99e-12	1.24e-10	IPR001471: AP2/ERF domain; IPR003340: B3 DNA binding domain; IPR015300: DNA-binding pseudobarrel domain; IPR016177: DNA-binding domain	GO:0003677 MF: DNA binding;GO:0003700 MF: transcription factor activity, sequence-specific DNA binding;GO:0006355 BP: regulation of transcription, DNA-templated
TraesCS4D01G285100	Dof zinc finger protein	PF02701: Dof domain, zinc finger	363.225	43.5767	3.05285	6.02e-15	9.86e-13	651.447	42.0856	3.94701	2.98e-15	1.34e-13	447.633	36.5831	3.61006	1.61e-08	2.22e-07	169.792	43.0817	1.97582	0.00580659	0.024284	IPR003851: Zinc finger, Dof-type	GO:0003677 MF: DNA binding;GO:0006355 BP: regulation of transcription, DNA-templated
TraesCS5A01G311900	CRT-binding factor	PF00847: AP2 domain	195.898	0	10.0872	3.96e-16	7.33e-14	163.035	0	9.87098	2.5e-14	1.03e-12	51.3795	0	8.41004	0.00248059	0.0112497	108.471	0	9.25124	1.35e-11	3.17e-10	IPR001471: AP2/ERF domain; IPR016177: DNA-binding domain	GO:0003677 MF: DNA binding;GO:0003700 MF: transcription factor activity, sequence-specific DNA binding;GO:0006355 BP: regulation of transcription, DNA-templated
TraesCS3A01G413600	BTB/POZ and TAZ domain protein	PF00651: BTB/POZ domain; PF02135: TAZ zinc finger	628.555	119.867	2.39122	4.44e-20	1.13e-17	848.198	115.873	2.87246	5.03e-18	2.72e-16	1492.71	100.624	3.89151	1.06e-31	8.21e-30	283.212	118.477	1.25728	0.00786201	0.0311826	IPR000197: Zinc finger, TAZ-type; IPR000210: BTB/POZ domain; IPR011333: SKP1/BTB/POZ domain	GO:0003712 MF: transcription cofactor activity;GO:0004402 MF: histone acetyltransferase activity;GO:0005515 MF: protein binding;GO:0005634 CC: nucleus;GO:0006355 BP: regulation of transcription, DNA-templated;GO:0008270 MF: zinc ion binding
TraesCS3D01G269600	NAC domain protein	PF02365: No apical meristem (NAM) protein	67.7885	20.886	1.69943	0.000252765	0.00688603	240.212	20.2094	3.5721	1.13e-15	5.24e-14	363.314	17.5215	4.37505	1.66e-28	1.09e-26	106.576	20.6553	2.36793	7.36e-06	6.98e-05	IPR003441: NAC domain	GO:0003677 MF: DNA binding;GO:0006355 BP: regulation of transcription, DNA-templated
TraesCS2A01G389400	Homeobox protein, putative	PF00046: Homeobox domain; PF02183: Homeobox associated leucine zipper	80.2999	14.9473	2.42931	0.000269167	0.00726936	750.557	14.5075	5.69523	4.26e-06	6.48e-05	331.123	12.5181	4.72688	0.000144314	0.000947753	585.885	14.8001	5.30879	2.61e-05	0.00021878	IPR000047: Helix-turn-helix motif; IPR001356: Homeobox domain; IPR003106: Leucine zipper, homeobox-associated; IPR009057: Homeobox domain-like; IPR017970: Homeobox, conserved site	GO:0003677 MF: DNA binding;GO:0003700 MF: transcription factor activity, sequence-specific DNA binding;GO:0006355 BP: regulation of transcription, DNA-templated;GO:0043565 MF: sequence-specific DNA binding
TraesCS7D01G475100	Basic-leucine zipper (BZIP) transcription factor family	PF00170: bZIP transcription factor	749.934	93.1654	3.006	2.6e-26	9.66e-24	1800.77	90.0432	4.31881	1.11e-37	1.57e-35	1329.54	78.1919	4.08526	1.26e-28	8.33e-27	348.853	92.1181	1.91974	0.000915522	0.00506338	IPR004827: Basic-leucine zipper domain	GO:0003700 MF: transcription factor activity, sequence-specific DNA binding;GO:0006355 BP: regulation of transcription, DNA-templated;GO:0043565 MF: sequence-specific DNA binding
TraesCS4B01G385800	Heat shock transcription factor	PF00447: HSF-type DNA-binding	157.483	0	9.77439	2.51e-15	4.25e-13	1189.42	0	12.7383	4.16e-26	3.57e-24	858.639	0	12.4728	7.47e-25	4.01e-23	245.521	0	10.4298	2.34e-15	8.47e-14	IPR000232: Heat shock factor (HSF)-type, DNA-binding; IPR011991: Winged helix-turn-helix DNA-binding domain	GO:0003700 MF: transcription factor activity, sequence-specific DNA binding;GO:0005634 CC: nucleus;GO:0006355 BP: regulation of transcription, DNA-templated;GO:0043565 MF: sequence-specific DNA binding
TraesCS6A01G057400	NAC domain-containing protein, putative	PF02365: No apical meristem (NAM) protein	81.1403	19.4216	2.05751	0.000253172	0.00689461	388.327	18.7813	4.36607	2.92e-29	2.87e-27	161.293	16.2966	3.3049	8.15e-10	1.33e-08	1067.3	19.2052	5.79212	2.5e-60	1.05e-57	IPR003441: NAC domain	GO:0003677 MF: DNA binding;GO:0006355 BP: regulation of transcription, DNA-templated
TraesCS2D01G454600	senescence-associated family protein (DUF581)	PF04570: zinc-finger of the FCS-type, C2-C2	146.116	23.8809	2.61437	3.72e-12	4.65e-10	324.238	23.1138	3.81307	1.2e-22	8.77e-21	443.941	20.0312	4.47234	1.87e-36	1.76e-34	191.963	23.6192	3.02437	1.58e-10	3.25e-09	IPR007650: Zf-FLZ domain; IPR013088: Zinc finger, NHR/GATA-type	GO:0006355 BP: regulation of transcription, DNA-templated;GO:0008270 MF: zinc ion binding
TraesCS2D01G454100	senescence-associated family protein (DUF581)	PF04570: zinc-finger of the FCS-type, C2-C2	262.789	6.9184	5.21519	5.53e-31	2.59e-28	140.304	6.67293	4.37258	1.64e-10	4.75e-09	383.216	5.81172	6.01663	3.83e-27	2.33e-25	237.564	6.8371	5.098	6.04e-14	1.89e-12	IPR007650: Zf-FLZ domain; IPR013088: Zinc finger, NHR/GATA-type	GO:0006355 BP: regulation of transcription, DNA-templated;GO:0008270 MF: zinc ion binding
TraesCS3D01G280600	Heat shock transcription factor	PF00447: HSF-type DNA-binding	113.117	3.55472	4.9842	2.25e-16	4.27e-14	1404.18	3.42991	8.67209	3.22e-21	2.14e-19	2251.78	2.9871	9.55022	1.69e-78	4.99e-76	2176.67	3.51096	9.26598	3.2e-67	1.71e-64	IPR000232: Heat shock factor (HSF)-type, DNA-binding; IPR011991: Winged helix-turn-helix DNA-binding domain	GO:0003700 MF: transcription factor activity, sequence-specific DNA binding;GO:0005634 CC: nucleus;GO:0006355 BP: regulation of transcription, DNA-templated;GO:0043565 MF: sequence-specific DNA binding
TraesCS5D01G318300	CRT-binding factor	PF00847: AP2 domain	2758.31	4.02072	9.46056	2.76e-100	2.07e-96	1509.36	3.89238	8.63633	3.94e-69	1.31e-66	818.585	3.37377	7.95381	3.84e-46	5.06e-44	123.281	3.97451	4.9717	2.09e-08	3.15e-07	IPR001471: AP2/ERF domain; IPR016177: DNA-binding domain	GO:0003677 MF: DNA binding;GO:0003700 MF: transcription factor activity, sequence-specific DNA binding;GO:0006355 BP: regulation of transcription, DNA-templated
TraesCS2B01G476600	senescence-associated family protein (DUF581)	PF04570: zinc-finger of the FCS-type, C2-C2	483.638	2.65605	7.52103	4.13e-17	8.41e-15	179.024	2.57931	6.13859	1.71e-15	7.81e-14	593.732	2.22356	8.06602	6.91e-08	8.72e-07	32.6869	2.63072	3.64271	0.00814407	0.0320957	IPR007650: Zf-FLZ domain; IPR013088: Zinc finger, NHR/GATA-type	GO:0006355 BP: regulation of transcription, DNA-templated;GO:0008270 MF: zinc ion binding
TraesCS4B01G235300	Homeobox-leucine zipper protein	PF00046: Homeobox domain; PF02183: Homeobox associated leucine zipper	200.444	68.3317	1.55526	1.31e-06	6.92e-05	203.356	66.1444	1.62348	6.38e-05	0.000743993	345.636	57.3226	2.59463	1.1e-10	1.97e-09	281.586	67.5703	2.062	2.67e-07	3.36e-06	IPR001356: Homeobox domain; IPR003106: Leucine zipper, homeobox-associated; IPR009057: Homeobox domain-like; IPR017970: Homeobox, conserved site	GO:0003677 MF: DNA binding;GO:0003700 MF: transcription factor activity, sequence-specific DNA binding;GO:0006355 BP: regulation of transcription, DNA-templated;GO:0043565 MF: sequence-specific DNA binding
TraesCS5D01G481200	NAC domain-containing protein, putative	PF02365: No apical meristem (NAM) protein	1739.9	109.088	3.99101	2.68e-78	6.69e-75	23324.1	105.401	7.78533	6.05e-249	1.18e-244	34376.7	91.5767	8.54874	4.62e-244	2.6e-240	11551.6	107.839	6.74029	6.21e-115	1.54e-111	IPR003441: NAC domain	GO:0003677 MF: DNA binding;GO:0006355 BP: regulation of transcription, DNA-templated
TraesCS5B01G312200	CRT-binding factor	PF00847: AP2 domain	120.531	0	9.38784	7.09e-14	1.06e-11	1342.04	0	12.9125	7.6e-27	6.76e-25	302.678	0	10.9685	8.97e-09	1.28e-07	15.6479	0	6.45768	0.00242624	0.0116621	IPR001471: AP2/ERF domain; IPR016177: DNA-binding domain	GO:0003677 MF: DNA binding;GO:0003700 MF: transcription factor activity, sequence-specific DNA binding;GO:0006355 BP: regulation of transcription, DNA-templated
TraesCS2B01G476300	senescence-associated family protein (DUF581)	PF04570: zinc-finger of the FCS-type, C2-C2	1733.96	126.13	3.7826	1.08e-50	1.31e-47	2155.11	121.943	4.14452	1.98e-34	2.46e-32	3793.22	105.879	5.16387	2.44e-46	3.24e-44	854.365	124.666	2.77738	7.19e-11	1.54e-09	IPR007650: Zf-FLZ domain; IPR013088: Zinc finger, NHR/GATA-type	GO:0006355 BP: regulation of transcription, DNA-templated;GO:0008270 MF: zinc ion binding
TraesCS4A01G219700	NAC domain-containing protein, putative	PF02365: No apical meristem (NAM) protein	87.4045	23.9385	1.86719	0.000111018	0.00347911	410.245	23.1343	4.14433	4.44e-31	4.76e-29	734.09	20.0952	5.18653	1e-59	1.89e-57	629.507	23.6636	4.7307	7.91e-24	5.84e-22	IPR003441: NAC domain	GO:0003677 MF: DNA binding;GO:0006355 BP: regulation of transcription, DNA-templated
TraesCS3D01G408100	BTB/POZ and TAZ domain protein	PF00651: BTB/POZ domain; PF02135: TAZ zinc finger	509.202	116.786	2.12608	8.79e-23	2.59e-20	1235.17	112.994	3.45215	1.45e-47	2.75e-45	1856.64	97.9826	4.24533	2.61e-71	6.62e-69	334.983	115.483	1.5371	1.96e-06	2.1e-05	IPR000197: Zinc finger, TAZ-type; IPR000210: BTB/POZ domain; IPR011333: SKP1/BTB/POZ domain	GO:0003712 MF: transcription cofactor activity;GO:0004402 MF: histone acetyltransferase activity;GO:0005515 MF: protein binding;GO:0005634 CC: nucleus;GO:0006355 BP: regulation of transcription, DNA-templated;GO:0008270 MF: zinc ion binding
TraesCS2D01G454900	senescence-associated family protein (DUF581)	PF04570: zinc-finger of the FCS-type, C2-C2	1086.43	40.478	4.7539	1.94e-96	1.11e-92	1797.95	39.169	5.5276	3.72e-92	1.94e-89	3438.73	33.9621	6.6678	2.28e-124	1.7e-121	127.132	40.0229	1.67022	0.000477813	0.00288166	IPR007650: Zf-FLZ domain; IPR013088: Zinc finger, NHR/GATA-type	GO:0006355 BP: regulation of transcription, DNA-templated;GO:0008270 MF: zinc ion binding
TraesCS5B01G312300	CRT-binding factor	PF00847: AP2 domain	1663.59	1.31892	10.3181	8.53e-44	7.88e-41	932.006	1.28094	9.5134	2.21e-07	4.24e-06	340.038	1.10393	8.26967	5.43e-05	0.000395518	30.7433	1.30666	4.56422	0.00285371	0.0133797	IPR001471: AP2/ERF domain; IPR016177: DNA-binding domain	GO:0003677 MF: DNA binding;GO:0003700 MF: transcription factor activity, sequence-specific DNA binding;GO:0006355 BP: regulation of transcription, DNA-templated
TraesCS4B01G098200	NAC domain-containing protein, putative	PF02365: No apical meristem (NAM) protein	132.892	17.2792	2.93674	1.41e-07	9.13e-06	160.478	16.7106	3.25951	3.83e-05	0.000472671	766.888	14.4948	5.72385	1.24e-05	0.000103294	421.843	17.0928	4.62378	0.000463963	0.00280961	IPR003441: NAC domain	GO:0003677 MF: DNA binding;GO:0006355 BP: regulation of transcription, DNA-templated
TraesCS3A01G269900	NAC domain protein	PF02365: No apical meristem (NAM) protein	43.056	9.92866	2.1211	0.00144349	0.0285178	86.6302	9.62663	3.17603	2.28e-05	0.000295907	202.413	8.32026	4.61239	4.23e-15	1.14e-13	82.4922	9.82626	3.07522	7.32e-05	0.000550068	IPR003441: NAC domain	GO:0003677 MF: DNA binding;GO:0006355 BP: regulation of transcription, DNA-templated
TraesCS3A01G289700	WRKY transcription factor	PF03106: WRKY DNA -binding domain	731.133	281.54	1.3779	4.02e-07	2.39e-05	1149.63	272.472	2.07814	2.38e-09	5.99e-08	733.416	236.224	1.63543	2.35e-05	0.00018528	795.303	278.354	1.51545	0.000161235	0.00111107	IPR003657: WRKY domain	GO:0003700 MF: transcription factor activity, sequence-specific DNA binding;GO:0006355 BP: regulation of transcription, DNA-templated;GO:0043565 MF: sequence-specific DNA binding
TraesCS3A01G180600	Dof zinc finger protein	PF02701: Dof domain, zinc finger	96.2672	11.4868	3.07055	5.45e-11	5.84e-09	336.324	11.1177	4.92467	5.67e-26	4.84e-24	308.022	9.63577	5.00423	3.88e-32	3.07e-30	110.927	11.3598	3.29034	5.11e-07	6.09e-06	IPR003851: Zinc finger, Dof-type	GO:0003677 MF: DNA binding;GO:0006355 BP: regulation of transcription, DNA-templated
TraesCS2D01G454200	senescence-associated family protein (DUF581)	PF04570: zinc-finger of the FCS-type, C2-C2	307.533	1.66686	7.55861	1.13e-26	4.32e-24	111.039	1.61861	6.12794	3.85e-11	1.19e-09	178.002	1.39561	7.0182	3.31e-17	1.06e-15	22.6682	1.65073	3.79154	0.0103468	0.039025	IPR007650: Zf-FLZ domain; IPR013088: Zinc finger, NHR/GATA-type	GO:0006355 BP: regulation of transcription, DNA-templated;GO:0008270 MF: zinc ion binding
TraesCS2B01G476100	senescence-associated family protein (DUF581)	PF04570: zinc-finger of the FCS-type, C2-C2	1716.66	96.8263	4.15006	2.2e-90	9.69e-87	2096.25	93.6347	4.48637	2.9e-70	1e-67	4399.3	81.2646	5.76009	2.26e-111	1.31e-108	588.105	95.7194	2.62001	3.02e-14	9.72e-13	IPR007650: Zf-FLZ domain; IPR013088: Zinc finger, NHR/GATA-type	GO:0006355 BP: regulation of transcription, DNA-templated;GO:0008270 MF: zinc ion binding
TraesCS3A01G406000	NAC domain-containing protein	PF02365: No apical meristem (NAM) protein	492.861	131.525	1.90482	4.07e-16	7.51e-14	405.783	127.136	1.67422	6.38e-08	1.33e-06	361.93	110.401	1.71277	2.07e-07	2.42e-06	2327.4	130.017	4.16128	6.1e-62	2.7e-59	IPR003441: NAC domain	GO:0003677 MF: DNA binding;GO:0006355 BP: regulation of transcription, DNA-templated
TraesCS6A01G146900	WRKY transcription factor	PF03106: WRKY DNA -binding domain	307.454	19.8241	3.95252	1.86e-32	9.3e-30	3013.33	19.1713	7.29468	9.24e-146	1.45e-142	2361.49	16.6354	7.14735	6.82e-128	5.53e-125	2893.38	19.6014	7.20404	1.77e-113	4e-110	IPR003657: WRKY domain	GO:0003700 MF: transcription factor activity, sequence-specific DNA binding;GO:0006355 BP: regulation of transcription, DNA-templated;GO:0043565 MF: sequence-specific DNA binding
TraesCS2A01G454400	senescence-associated family protein (DUF581)	PF04570: zinc-finger of the FCS-type, C2-C2	857.713	13.4384	5.99824	9.91e-20	2.43e-17	920.405	12.9862	6.15187	3.19e-44	5.58e-42	2533.56	11.2845	7.81252	1.16e-20	4.82e-19	159.857	13.2788	3.59185	8.89e-07	1.01e-05	IPR007650: Zf-FLZ domain; IPR013088: Zinc finger, NHR/GATA-type	GO:0006355 BP: regulation of transcription, DNA-templated;GO:0008270 MF: zinc ion binding
TraesCS4D01G094400	NAC domain-containing protein	PF02365: No apical meristem (NAM) protein	373.802	91.2448	2.03522	9.65e-13	1.27e-10	822.303	88.2678	3.22199	1.37e-27	1.26e-25	2762.26	76.5679	5.17529	3.48e-73	9.36e-71	782.841	90.2106	3.11843	1.65e-14	5.47e-13	IPR003441: NAC domain	GO:0003677 MF: DNA binding;GO:0006355 BP: regulation of transcription, DNA-templated
TraesCS5B01G312100	C-repeat binding factor	PF00847: AP2 domain	1584.96	0	13.1042	3.34e-28	1.4e-25	697.575	0	11.9682	2.76e-22	1.99e-20	270.585	0	10.8068	1.92e-05	0.000154685	62.7359	0	8.46104	4.68e-08	6.71e-07	IPR001471: AP2/ERF domain; IPR016177: DNA-binding domain	GO:0003677 MF: DNA binding;GO:0003700 MF: transcription factor activity, sequence-specific DNA binding;GO:0006355 BP: regulation of transcription, DNA-templated
TraesCS5D01G318400	CRT-binding factor	PF00847: AP2 domain	865.966	0	12.232	1.28e-24	4.27e-22	442.353	0	11.3112	3.83e-20	2.39e-18	91.2284	0	9.23829	0.000529993	0.00297856	30.6159	0	7.42628	1.39e-05	0.000123678	IPR001471: AP2/ERF domain; IPR016177: DNA-binding domain	GO:0003677 MF: DNA binding;GO:0003700 MF: transcription factor activity, sequence-specific DNA binding;GO:0006355 BP: regulation of transcription, DNA-templated
TraesCS2A01G435100	Growth-regulating factor	PF08880: QLQ; PF08879: WRC	407.747	164.512	1.31062	1.48e-09	1.31e-07	1593.75	159.133	3.32522	9.93e-35	1.26e-32	328.018	138.046	1.24895	0.000158471	0.00102811	829.388	162.657	2.35115	1.55e-18	7.55e-17	IPR014977: WRC domain; IPR014978: Glutamine-Leucine-Glutamine, QLQ	GO:0005524 MF: ATP binding;GO:0005634 CC: nucleus;GO:0006355 BP: regulation of transcription, DNA-templated
TraesCS6D01G136200	WRKY transcription factor	PF03106: WRKY DNA -binding domain	438.735	89.881	2.28224	2.83e-16	5.31e-14	1263.61	86.7757	3.85927	2.81e-35	3.66e-33	575.463	75.4827	2.92791	4.2e-13	9.69e-12	3675.09	88.8289	5.36674	9.45e-56	3.26e-53	IPR003657: WRKY domain	GO:0003700 MF: transcription factor activity, sequence-specific DNA binding;GO:0006355 BP: regulation of transcription, DNA-templated;GO:0043565 MF: sequence-specific DNA binding
TraesCS5A01G468300	NAC domain-containing protein, putative	PF02365: No apical meristem (NAM) protein	1672.32	159.311	3.38984	4.35e-49	4.78e-46	17836.3	153.847	6.85532	4.74e-133	6.19e-130	28834	133.791	7.75034	5.76e-140	5.74e-137	11278.6	157.432	6.16147	3.09e-75	2.17e-72	IPR003441: NAC domain	GO:0003677 MF: DNA binding;GO:0006355 BP: regulation of transcription, DNA-templated
TraesCS3B01G448100	BTB/POZ and TAZ domain protein	PF00651: BTB/POZ domain; PF02135: TAZ zinc finger	516.856	153.679	1.75012	8.77e-15	1.41e-12	1607.42	148.612	3.43574	2.12e-52	4.7e-50	2653.09	128.974	4.36304	1.09e-78	3.29e-76	751.184	151.932	2.30614	1.44e-17	6.44e-16	IPR000197: Zinc finger, TAZ-type; IPR000210: BTB/POZ domain; IPR011333: SKP1/BTB/POZ domain	GO:0003712 MF: transcription cofactor activity;GO:0004402 MF: histone acetyltransferase activity;GO:0005515 MF: protein binding;GO:0005634 CC: nucleus;GO:0006355 BP: regulation of transcription, DNA-templated;GO:0008270 MF: zinc ion binding
TraesCS3A01G413700	BTB/POZ and TAZ domain protein	PF00651: BTB/POZ domain; PF02135: TAZ zinc finger	281.063	66.3771	2.08247	9.84e-13	1.29e-10	315.574	64.1844	2.2984	1.99e-09	5.08e-08	267.792	55.7115	2.2661	8.24e-10	1.35e-08	157.861	65.6164	1.26702	0.00432569	0.0190229	IPR000197: Zinc finger, TAZ-type; IPR000210: BTB/POZ domain; IPR011333: SKP1/BTB/POZ domain	GO:0003712 MF: transcription cofactor activity;GO:0004402 MF: histone acetyltransferase activity;GO:0005515 MF: protein binding;GO:0005634 CC: nucleus;GO:0006355 BP: regulation of transcription, DNA-templated;GO:0008270 MF: zinc ion binding
TraesCS5D01G317100	CRT-binding factor	PF00847: AP2 domain	3781.68	4.20516	9.80376	6.9e-116	6.46e-112	333.992	4.05784	6.35477	4.1e-28	3.87e-26	306.286	3.53356	6.43643	4.25e-06	3.91e-05	40.7379	4.15347	3.29183	0.00429875	0.0189318	IPR001471: AP2/ERF domain; IPR016177: DNA-binding domain	GO:0003677 MF: DNA binding;GO:0003700 MF: transcription factor activity, sequence-specific DNA binding;GO:0006355 BP: regulation of transcription, DNA-templated
TraesCS3A01G280800	Heat shock transcription factor	PF00447: HSF-type DNA-binding	250.731	21.7545	3.53265	7.94e-24	2.54e-21	1796.22	21.0618	6.42571	1.86e-107	1.3e-104	1351.43	18.2469	6.21776	1.01e-64	2.21e-62	1036.53	21.5151	5.59673	2.52e-43	5.24e-41	IPR000232: Heat shock factor (HSF)-type, DNA-binding; IPR011991: Winged helix-turn-helix DNA-binding domain	GO:0003700 MF: transcription factor activity, sequence-specific DNA binding;GO:0005634 CC: nucleus;GO:0006355 BP: regulation of transcription, DNA-templated;GO:0043565 MF: sequence-specific DNA binding
TraesCS5A01G311600	C-repeat binding factor	PF00847: AP2 domain	159.039	0	9.78685	1.74e-15	2.99e-13	351.594	0	10.9801	6.47e-19	3.71e-17	30.2106	0	7.64439	9.26e-06	7.93e-05	18.5262	0	6.70168	0.000670636	0.00387047	IPR001471: AP2/ERF domain; IPR016177: DNA-binding domain	GO:0003677 MF: DNA binding;GO:0003700 MF: transcription factor activity, sequence-specific DNA binding;GO:0006355 BP: regulation of transcription, DNA-templated
TraesCSU01G127200	Heat shock transcription factor	PF00447: HSF-type DNA-binding	357.006	0	10.9538	1.01e-19	2.47e-17	2804.07	0	13.9756	1.96e-31	2.15e-29	2006.97	0	13.6977	3.36e-29	2.29e-27	182.557	0	10.0024	0.00121122	0.00643526	IPR000232: Heat shock factor (HSF)-type, DNA-binding; IPR011991: Winged helix-turn-helix DNA-binding domain	GO:0003700 MF: transcription factor activity, sequence-specific DNA binding;GO:0005634 CC: nucleus;GO:0006355 BP: regulation of transcription, DNA-templated;GO:0043565 MF: sequence-specific DNA binding
TraesCS3B01G314600	Heat shock transcription factor	PF00447: HSF-type DNA-binding	274.613	12.3486	4.47269	3.75e-29	1.62e-26	2083.86	11.9564	7.44431	1.31e-86	6.19e-84	2728.67	10.3538	8.03901	1.79e-85	6.1e-83	1226.37	12.218	6.64794	1.54e-41	3e-39	IPR000232: Heat shock factor (HSF)-type, DNA-binding; IPR011991: Winged helix-turn-helix DNA-binding domain	GO:0003700 MF: transcription factor activity, sequence-specific DNA binding;GO:0005634 CC: nucleus;GO:0006355 BP: regulation of transcription, DNA-templated;GO:0043565 MF: sequence-specific DNA binding
TraesCS6D01G366100	CRT-binding factor	PF00847: AP2 domain	28.9493	0.302509	6.36543	8.99e-06	0.000388348	484.824	0.29026	10.4815	2.7e-17	1.4e-15	261.46	0.254783	9.79576	9.1e-14	2.23e-12	346.662	0.29844	9.96568	3.71e-14	1.18e-12	IPR001471: AP2/ERF domain; IPR016177: DNA-binding domain	GO:0003677 MF: DNA binding;GO:0003700 MF: transcription factor activity, sequence-specific DNA binding;GO:0006355 BP: regulation of transcription, DNA-templated
TraesCS5B01G480900	NAC domain-containing protein, putative	PF02365: No apical meristem (NAM) protein	1231.33	113.832	3.43021	1.01e-47	1.04e-44	11600.1	109.883	6.71721	5.28e-128	5.82e-125	17637.5	95.6049	7.52376	5.62e-132	5.14e-129	5829.84	112.491	5.69239	6.07e-63	2.85e-60	IPR003441: NAC domain	GO:0003677 MF: DNA binding;GO:0006355 BP: regulation of transcription, DNA-templated
TraesCS3B01G439600	NAC domain-containing protein	PF02365: No apical meristem (NAM) protein	286.774	55.4978	2.36796	9.62e-17	1.88e-14	550.26	53.6383	3.35777	1.09e-25	9.16e-24	728.33	46.5881	3.96565	8e-33	6.5e-31	1575.06	54.8584	4.84203	2.83e-67	1.53e-64	IPR003441: NAC domain	GO:0003677 MF: DNA binding;GO:0006355 BP: regulation of transcription, DNA-templated
TraesCS3B01G448000	BTB/POZ and TAZ domain protein	PF00651: BTB/POZ domain; PF02135: TAZ zinc finger	675.439	107.412	2.6551	1.43e-28	6.1e-26	1330.03	103.911	3.68042	8.36e-39	1.23e-36	2118.25	90.1341	4.55637	3.58e-45	4.5e-43	365.253	106.194	1.7837	9.42e-07	1.07e-05	IPR000197: Zinc finger, TAZ-type; IPR000210: BTB/POZ domain; IPR011333: SKP1/BTB/POZ domain	GO:0003712 MF: transcription cofactor activity;GO:0004402 MF: histone acetyltransferase activity;GO:0005515 MF: protein binding;GO:0005634 CC: nucleus;GO:0006355 BP: regulation of transcription, DNA-templated;GO:0008270 MF: zinc ion binding
TraesCS6B01G175100	WRKY transcription factor	PF03106: WRKY DNA -binding domain	225.986	21.4934	3.38996	0.00243103	0.0425365	2355.18	20.6577	6.8292	7.35e-07	1.3e-05	1769.83	18.0884	6.6092	2.3e-06	2.23e-05	2352.22	21.2144	6.78932	9.94e-07	1.13e-05	IPR003657: WRKY domain	GO:0003700 MF: transcription factor activity, sequence-specific DNA binding;GO:0006355 BP: regulation of transcription, DNA-templated;GO:0043565 MF: sequence-specific DNA binding
TraesCS2B01G476400	senescence-associated family protein (DUF581)	PF04570: zinc-finger of the FCS-type, C2-C2	1202.27	208.048	2.53078	2.56e-37	1.64e-34	1739.12	201.285	3.11105	5.44e-35	6.96e-33	2894.37	174.539	4.05149	3.77e-55	6.31e-53	605.024	205.75	1.55587	0.000718554	0.00410815	IPR007650: Zf-FLZ domain; IPR013088: Zinc finger, NHR/GATA-type	GO:0006355 BP: regulation of transcription, DNA-templated;GO:0008270 MF: zinc ion binding
TraesCS3D01G408000	BTB/POZ and TAZ domain protein	PF00651: BTB/POZ domain; PF02135: TAZ zinc finger	733.87	308.351	1.25212	4.18e-11	4.52e-09	2621.86	298.361	3.13675	5.57e-46	1.02e-43	3962.9	258.707	3.93813	4.12e-65	9.06e-63	698.448	304.9	1.1963	7.05e-05	0.000532529	IPR000197: Zinc finger, TAZ-type; IPR000210: BTB/POZ domain; IPR011333: SKP1/BTB/POZ domain	GO:0003712 MF: transcription cofactor activity;GO:0004402 MF: histone acetyltransferase activity;GO:0005515 MF: protein binding;GO:0005634 CC: nucleus;GO:0006355 BP: regulation of transcription, DNA-templated;GO:0008270 MF: zinc ion binding
TraesCS5B01G312000	CRT-binding factor	PF00847: AP2 domain	2222.45	8.90064	7.97133	1.43e-11	1.63e-09	1759.96	8.63995	7.67529	3.58e-06	5.52e-05	903.089	7.4581	6.92447	2.73e-05	0.000212577	129.515	8.8065	3.8911	7.77e-05	0.000579846	IPR001471: AP2/ERF domain; IPR016177: DNA-binding domain	GO:0003677 MF: DNA binding;GO:0003700 MF: transcription factor activity, sequence-specific DNA binding;GO:0006355 BP: regulation of transcription, DNA-templated
TraesCS1D01G378900	AP2/B3 transcription factor family protein	PF00847: AP2 domain; PF02362: B3 DNA binding domain	12.3719	0	6.09937	0.000494724	0.0120049	28.2275	0	7.34109	1.34e-05	0.000182937	103.615	0	9.42165	1.24e-11	2.46e-10	491.102	0	11.4304	7.95e-20	4.3e-18	IPR001471: AP2/ERF domain; IPR003340: B3 DNA binding domain; IPR015300: DNA-binding pseudobarrel domain; IPR016177: DNA-binding domain	GO:0003677 MF: DNA binding;GO:0003700 MF: transcription factor activity, sequence-specific DNA binding;GO:0006355 BP: regulation of transcription, DNA-templated
TraesCS7A01G488600	Basic-leucine zipper (BZIP) transcription factor family	PF00170: bZIP transcription factor	773.324	102.141	2.91598	2.46e-27	9.57e-25	3162.87	98.6131	4.99854	1.13e-57	2.88e-55	1979.12	85.7749	4.52459	1.06e-38	1.08e-36	433.2	100.952	2.09935	4.3e-05	0.000342411	IPR004827: Basic-leucine zipper domain	GO:0003700 MF: transcription factor activity, sequence-specific DNA binding;GO:0006355 BP: regulation of transcription, DNA-templated;GO:0043565 MF: sequence-specific DNA binding
TraesCS6A01G381000	CRT-binding factor	PF00847: AP2 domain	37.7733	0	7.71338	3.2e-08	2.3e-06	754.017	0	12.0805	4.37e-23	3.26e-21	393.505	0	11.3473	3.26e-19	1.21e-17	415.805	0	11.19	3.84e-19	1.97e-17	IPR001471: AP2/ERF domain; IPR016177: DNA-binding domain	GO:0003677 MF: DNA binding;GO:0003700 MF: transcription factor activity, sequence-specific DNA binding;GO:0006355 BP: regulation of transcription, DNA-templated
TraesCS7A01G355300	Heat shock transcription factor	PF00447: HSF-type DNA-binding	314.345	39.1842	2.99986	6.14e-14	9.34e-12	1636.95	37.8941	5.43169	2.71e-10	7.62e-09	3700.25	32.8729	6.81332	1.6e-15	4.47e-14	752.023	38.757	4.27633	3.69e-10	7.21e-09	IPR000232: Heat shock factor (HSF)-type, DNA-binding; IPR011991: Winged helix-turn-helix DNA-binding domain	GO:0003700 MF: transcription factor activity, sequence-specific DNA binding;GO:0005634 CC: nucleus;GO:0006355 BP: regulation of transcription, DNA-templated;GO:0043565 MF: sequence-specific DNA binding
TraesCS5D01G318500	CRT-binding factor	PF00847: AP2 domain	238.155	0	10.3689	2.79e-17	5.83e-15	1609.78	0	13.175	1.21e-27	1.11e-25	171.625	0	10.15	4.9e-05	0.00036024	70.5154	0	8.62981	4.17e-09	6.99e-08	IPR001471: AP2/ERF domain; IPR016177: DNA-binding domain	GO:0003677 MF: DNA binding;GO:0003700 MF: transcription factor activity, sequence-specific DNA binding;GO:0006355 BP: regulation of transcription, DNA-templated
TraesCS5A01G310100	CRT-binding factor	PF00847: AP2 domain	133.345	0	9.53122	2.33e-14	3.64e-12	109.753	0	9.30049	2.73e-12	9.37e-11	45.2229	0	8.22612	2.66e-08	3.57e-07	24.8738	0	7.12729	0.0058212	0.0243323	IPR001471: AP2/ERF domain; IPR016177: DNA-binding domain	GO:0003677 MF: DNA binding;GO:0003700 MF: transcription factor activity, sequence-specific DNA binding;GO:0006355 BP: regulation of transcription, DNA-templated
TraesCS2D01G435200	Growth-regulating factor	PF08880: QLQ; PF08879: WRC	684.674	327.607	1.06422	5.32e-06	0.000242752	1784.13	316.694	2.49428	4.2e-19	2.44e-17	501.159	275.002	0.865989	0.00508213	0.0205078	740.318	323.829	1.19314	0.00144462	0.00748049	IPR014977: WRC domain; IPR014978: Glutamine-Leucine-Glutamine, QLQ	GO:0005524 MF: ATP binding;GO:0005634 CC: nucleus;GO:0006355 BP: regulation of transcription, DNA-templated
TraesCS5B01G312700	CRT-binding factor	PF00847: AP2 domain	88.3787	0	8.93922	2.23e-12	2.85e-10	38.1859	0	7.77699	7.32e-07	1.29e-05	16.0442	0	6.73149	0.00129512	0.00647379	63.6873	0	8.48278	3.04e-08	4.48e-07	IPR001471: AP2/ERF domain; IPR016177: DNA-binding domain	GO:0003677 MF: DNA binding;GO:0003700 MF: transcription factor activity, sequence-specific DNA binding;GO:0006355 BP: regulation of transcription, DNA-templated
TraesCS3B01G293000	AP2/B3 transcription factor family protein	PF00847: AP2 domain; PF02362: B3 DNA binding domain	138.941	9.69574	3.83619	0.00203659	0.0372641	95.5223	9.32994	3.34491	0.000432137	0.00396158	37.6678	8.15656	2.20088	0.0645771	0.156091	153.712	9.57101	3.99572	5.23e-05	0.000407529	IPR001471: AP2/ERF domain; IPR003340: B3 DNA binding domain; IPR015300: DNA-binding pseudobarrel domain; IPR016177: DNA-binding domain	GO:0003677 MF: DNA binding;GO:0003700 MF: transcription factor activity, sequence-specific DNA binding;GO:0006355 BP: regulation of transcription, DNA-templated
TraesCS5B01G312800	Dehydration-responsive element binding factor	PF00847: AP2 domain	151.731	0	9.7184	3.34e-15	5.61e-13	27.5561	0	7.30669	1.64e-05	0.000219474	15.3889	0	6.67131	0.00244627	0.0111226	19.5016	0	6.77578	0.000465535	0.00281784	IPR001471: AP2/ERF domain; IPR016177: DNA-binding domain	GO:0003677 MF: DNA binding;GO:0003700 MF: transcription factor activity, sequence-specific DNA binding;GO:0006355 BP: regulation of transcription, DNA-templated
TraesCS2D01G190500	WRKY transcription factor	PF03106: WRKY DNA -binding domain	90.0684	14.5876	2.61742	6.99e-06	0.000309335	76.8484	14.0582	2.44399	0.00241941	0.0170331	53.2914	12.2633	2.11438	0.0160306	0.0526277	68.5957	14.406	2.24597	0.0109194	0.0407715	IPR003657: WRKY domain	GO:0003700 MF: transcription factor activity, sequence-specific DNA binding;GO:0006355 BP: regulation of transcription, DNA-templated;GO:0043565 MF: sequence-specific DNA binding
TraesCS6B01G265200	MYB transcription factor	PF00249: Myb-like DNA-binding domain	298.817	122.533	1.28569	1.42e-06	7.44e-05	1521.84	118.393	3.68198	2.18e-50	4.57e-48	774.873	102.873	2.91162	1.22e-24	6.44e-23	306.493	121.115	1.33823	9.17e-05	0.000671453	IPR001005: SANT/Myb domain; IPR009057: Homeobox domain-like; IPR017930: Myb domain	GO:0003677 MF: DNA binding
TraesCS2A01G152700	MYB transcription factor	PF00249: Myb-like DNA-binding domain	676.678	337.877	1.00325	6.19e-07	3.55e-05	1784.76	327.022	2.44953	1.03e-24	8.31e-23	4096.93	283.438	3.85445	7.66e-56	1.3e-53	777.716	334.13	1.21953	2.98e-05	0.000245898	IPR001005: SANT/Myb domain; IPR009057: Homeobox domain-like; IPR017930: Myb domain	GO:0003677 MF: DNA binding
TraesCS2D01G456900	MYB-related transcription factor	PF00249: Myb-like DNA-binding domain	1639.05	8.89453	7.52792	6.39e-12	7.69e-10	267.14	8.59559	4.95919	0.00149394	0.0114458	754.927	7.4695	6.66059	2.02e-05	0.000161536	293.217	8.78788	5.06156	0.00155657	0.00797356	IPR001005: SANT/Myb domain; IPR006447: Myb domain, plants; IPR009057: Homeobox domain-like; IPR017930: Myb domain	GO:0003677 MF: DNA binding
TraesCS6B01G288500	MYB-related protein	PF00249: Myb-like DNA-binding domain	629.303	1.95116	8.33213	3.25e-38	2.23e-35	1339.9	1.89143	9.46999	2.72e-49	5.43e-47	848.185	1.6347	9.01633	1.44e-14	3.74e-13	113.341	1.93177	5.87351	2.2e-09	3.84e-08	IPR001005: SANT/Myb domain; IPR006447: Myb domain, plants; IPR009057: Homeobox domain-like; IPR017930: Myb domain	GO:0003677 MF: DNA binding
TraesCS3A01G109300	MYB-RELATED transcription factor	PF00249: Myb-like DNA-binding domain	196.362	69.8489	1.49035	9.08e-06	0.000391684	181.105	67.5855	1.42218	0.00033114	0.0031481	318.14	58.5975	2.44122	8.66e-14	2.13e-12	419.875	69.0767	2.60404	1.24e-12	3.3e-11	IPR001005: SANT/Myb domain; IPR001878: Zinc finger, CCHC-type; IPR006447: Myb domain, plants; IPR009057: Homeobox domain-like; IPR017930: Myb domain	GO:0003676 MF: nucleic acid binding;GO:0003677 MF: DNA binding;GO:0008270 MF: zinc ion binding
TraesCS2A01G488200	Myb-like transcription factor family protein	PF00249: Myb-like DNA-binding domain; PF14379: MYB-CC type transfactor, LHEQLE motif	24.7949	2.00577	3.64154	0.000612763	0.0143312	31.718	1.94374	4.03981	0.0068111	0.0394823	43.5359	1.68179	4.7149	2.09e-06	2.04e-05	35.2457	1.98397	4.16893	0.00022064	0.00146296	IPR001005: SANT/Myb domain; IPR006447: Myb domain, plants; IPR009057: Homeobox domain-like; IPR017930: Myb domain; IPR025756: MYB-CC type transcription factor, LHEQLE-containing domain	GO:0003677 MF: DNA binding
TraesCS2A01G456600	MYB-related transcription factor	PF00249: Myb-like DNA-binding domain	1475.04	2.55634	9.1469	2.53e-64	4.12e-61	221.205	2.46431	6.46504	5.4e-20	3.34e-18	460.102	2.14896	7.72115	2.94e-36	2.74e-34	181.749	2.52439	6.15165	4.14e-15	1.46e-13	IPR001005: SANT/Myb domain; IPR006447: Myb domain, plants; IPR009057: Homeobox domain-like; IPR017930: Myb domain	GO:0003677 MF: DNA binding
TraesCS3B01G399300	Myb transcription factor	PF00249: Myb-like DNA-binding domain	843.441	386.507	1.12623	2.6e-10	2.53e-08	1428.14	373.961	1.93351	2.34e-17	1.21e-15	1894.38	324.267	2.54672	1.43e-26	8.44e-25	1732.83	382.211	2.1809	3.56e-16	1.38e-14	IPR001005: SANT/Myb domain; IPR006447: Myb domain, plants; IPR009057: Homeobox domain-like; IPR017877: Myb-like domain; IPR017930: Myb domain	GO:0003677 MF: DNA binding
TraesCS6D01G241900	MYB-related protein	PF00249: Myb-like DNA-binding domain	598.797	0.659462	9.8447	5.5e-21	1.48e-18	2302.81	0.64047	11.836	9.98e-30	1.01e-27	1225.4	0.551966	11.1299	1.12e-25	6.3e-24	138.703	0.653331	7.74782	5.51e-11	1.2e-09	IPR001005: SANT/Myb domain; IPR006447: Myb domain, plants; IPR009057: Homeobox domain-like; IPR017930: Myb domain	GO:0003677 MF: DNA binding
TraesCS2D01G198200	GRAS transcription factor	PF03514: GRAS domain family	596.951	111.208	2.42587	8.38e-30	3.8e-27	2303.96	107.572	4.42271	2.44e-90	1.21e-87	1439.45	93.3168	3.94866	1.26e-58	2.28e-56	1421.28	109.954	3.6936	2.69e-48	7.17e-46	IPR005202: Transcription factor GRAS
TraesCS2B01G217500	GRAS transcription factor	PF03514: GRAS domain family	654.741	203.685	1.68601	2.85e-12	3.6e-10	1197.24	197.034	2.60453	2.53e-19	1.5e-17	475.169	170.929	1.47578	0.000719384	0.00388553	1086.58	201.368	2.43284	1.78e-12	4.67e-11	IPR005202: Transcription factor GRAS
TraesCS2A01G189600	GRAS transcription factor	PF03514: GRAS domain family	1354.35	291.612	2.21696	1.94e-24	6.35e-22	2936.3	282.114	3.38083	1.21e-36	1.66e-34	1587.22	244.704	2.69793	3.85e-11	7.25e-10	2156.57	288.302	2.90383	1.6e-19	8.41e-18	IPR005202: Transcription factor GRAS
TraesCS5A01G329900	MYB transcription factor	PF00249: Myb-like DNA-binding domain	327.248	686.91	-1.0692	4.53e-07	2.68e-05	49.2207	664.874	-3.75746	3.2e-30	3.31e-28	38.9197	576.239	-3.8884	2.75e-28	1.78e-26	217.096	679.275	-1.64485	0.000486633	0.00292789	IPR001005: SANT/Myb domain; IPR009057: Homeobox domain-like; IPR017930: Myb domain	GO:0003677 MF: DNA binding
TraesCS3D01G377300	Myb transcription factor	PF00249: Myb-like DNA-binding domain	44.9698	236.801	-2.39648	1.53e-10	1.54e-08	10.43	228.97	-4.45761	1.12e-17	5.94e-16	20.6897	198.705	-3.26302	2.4e-11	4.64e-10	48.6376	234.161	-2.26639	1.9e-06	2.04e-05	IPR001005: SANT/Myb domain; IPR009057: Homeobox domain-like; IPR017930: Myb domain	GO:0003677 MF: DNA binding
TraesCS2B01G020300	Zinc finger family protein	PF13912: C2H2-type zinc finger	28.5207	89.6141	-1.64893	0.000168425	0.00492738	0	86.6994	-8.81984	1.06e-08	2.45e-07	9.69692	75.1942	-2.9526	1.44e-06	1.45e-05	14.4563	88.6032	-2.61385	3e-06	3.09e-05	IPR013087: Zinc finger C2H2-type	GO:0003676 MF: nucleic acid binding
TraesCS7A01G030600	MYB transcription factor	PF00249: Myb-like DNA-binding domain	27.416	77.8447	-1.50934	0.00106415	0.0224329	0	75.3305	-8.61737	2.74e-08	6.02e-07	14.1664	65.3034	-2.20137	0.000615838	0.00339194	8.92314	76.9843	-3.1041	1.18e-06	1.32e-05	IPR001005: SANT/Myb domain; IPR009057: Homeobox domain-like; IPR017930: Myb domain	GO:0003677 MF: DNA binding
TraesCS7D01G026800	MYB transcription factor	PF00249: Myb-like DNA-binding domain	20.6841	65.2299	-1.66083	0.000811626	0.018002	2.52418	63.1264	-4.61498	5.12e-07	9.26e-06	9.10033	54.7215	-2.58966	9.43e-05	0.000648215	12.2411	64.5069	-2.39224	0.00568382	0.0238372	IPR001005: SANT/Myb domain; IPR009057: Homeobox domain-like; IPR017930: Myb domain	GO:0003677 MF: DNA binding
TraesCS3B01G328400	BZIP transcription factor	PF00170: bZIP transcription factor	170.97	490.77	-1.51977	8.93357e-10	8.16304e-08	50.9351	474.164	-3.22216	6.34e-20	3.9e-18	78.7587	412.007	-2.38858	7.38e-09	1.06e-07	162.973	485.13	-1.57317	0.00316	0.0146	IPR004827: Basic-leucine zipper domain	GO:0003700 MF: transcription factor activity, sequence-specific DNA binding;GO:0006355 BP: regulation of transcription, DNA-templated;GO:0043565 MF: sequence-specific DNA binding

## Sheet: Supplemental table S4
Supplemental table S4. Primers used for RT-PCR analysis
Gene ID	Sequence (5'-3')	Gene description
TraesCS5D01G132200	F: ATGGAAGCTGCTGGAATCCAT	Actin
	R: CCTTGCTCATACGGTCAGCAATAC
TraesCS3A01G107200	F: TCAATGACGTCCTCGCTTCG	Zinc finger CCCH domain-containing protein
	R: GTTCAGTGGCTCCAGGTTGG
TraesCS5A01G478500	F: AGCACACGGATTTCTCCTCG	Actin depolymerizing factor
	R: CACCTTCACGCACTCCTCAT
TraesCS6B01G246500	F: CAAGGAGCTGGAGTGGTTCA	B-box zinc finger family protein
	R: GTAGTAGGCAGCGTCGTCTG
TraesCS5D01G503400	F: GACACGGAGACCAAGGACAG	ABA-responsive protein
	R: CGTCTTGAGGTTGAGCCAG
TraesCS5B01G381500	F: GGAGAAGCGGTTCATGACGA	Protein kinase
	R: GCCCACCATGAAGTAACCGA
TraesCS1A01G215500	F: TGAACCGGAACCTGTTCGAG	Beta-amylase
	R: CAACGAACCCCACGTACAGA
